# Supplementary material for: A long symmetric N⋯H⋯N hydrogen bond in bis­(4-amino­pyridinium)(1+) azide(1−): redetermination from the original data
Source: Acta Crystallogr E Crystallogr Commun. 2017 Aug 15;73(Pt 9):1344–7. doi: 10.1107/S2056989017011537 (PMC5588577; doi:10.1107/S2056989017011537)
Supplement: Supplementary file 1 [file e-73-01344-sup1.cif]

##############################################################################
#                                                                            #
# This CIF contains the data in a paper accepted for publication in          #
# Acta Crystallographica Section E. It conforms to the requirements of       #
# Notes for Authors for Acta Crystallographica Section E, and has been       #
# peer reviewed under the auspices of the IUCr Commission on Journals.       #
#                                                                            #
# Full details of the Crystallographic Information File format               #
# are given in the paper "The Crystallographic Information File (CIF):       #
# a New Standard Archive File for Crystallography" by S. R. Hall, F. H.      #
# Allen and I. D. Brown [Acta Cryst. (1991), A47, 655-685].                  #
#                                                                            #
# The current version of the core CIF dictionary is obtainable from          #
# ftp://ftp.iucr.org/pub/cif_core.dic.                                       #
#                                                                            #
# Software is freely available for graphical display of the structure(s)     #
# in this CIF. For information consult the CIF software page                 #
# http://www.iucr.org/resources/cif/software.                                #
#                                                                            #
# This file may be used for bona fide research purposes within the           #
# scientific community so long as proper attribution is given to the journal # 
# article from which it was obtained.                                        #
#                                                                            #
##############################################################################
data_global
_audit_creation_method
;
  This CIF is composed of the parts of
the original CIF which was downloaded from the
web page of Acta Cryst. and of the items
which was generated by JANA2006 after the
improved refinement.
;
_journal_date_recd_electronic     2017-07-22
_journal_date_accepted     2017-08-04
_journal_name_full     'Acta Crystallographica, Section E'
_journal_year     2017
_journal_volume     73
_journal_issue      9
_journal_page_first     1344
_journal_page_last     1347
_journal_paper_category     GO
_journal_paper_doi     10.1107/S2056989017011537
_journal_coeditor_code     HB7695
_publ_contact_author_name     'Jan F\'abry'
_publ_contact_author_address
;
Jan F\'abry
Institute of Physics Czech Acad. Sci.
Na Slovance 2
182 21 Praha 8
Czech Republic
;
_publ_contact_author_email     fabry@fzu.cz
_publ_contact_author_fax     '(420)2 8689 0527'
_publ_contact_author_phone     '(420)2 6605 2695'
_publ_section_title
;
A long symmetric N...H...N hydrogen bond in bis(4-aminopyridinium)(1+)
azide(1-): redetermination from the original data
;
loop_
    _publ_author_name
    _publ_author_address
    'F\'abry, Jan'
;
Institute of Physics of the Czech Academy of Sciences
Na Slovance 2,
182 21 Praha 8
Czech Republic
;
_publ_section_synopsis
;
The redetermined structure of the title molecular salt possesses one of the
longest symmetric N...H...N hydrogen bonds known [N...N = 2.678(3) \%A].
;
data_I
_database_code_depnum_ccdc_archive 'CCDC 1566932'
_chemical_name_systematic
;
\m-Hydrido-bis(4-aminopyridinium) azide
;
_chemical_name_common
;
Bis(anilinium) azide
;
_chemical_formula_moiety     'C10 H13 N4 +, N3 -'
_chemical_formula_sum     'C10 H13 N7'
_chemical_formula_structural     ?
_chemical_formula_analytical     ?
_chemical_formula_iupac     ?
_chemical_formula_weight     231.27
_chemical_melting_point     ?
_symmetry_cell_setting     monoclinic
_symmetry_space_group_name_H-M     'C 2/c'
_symmetry_space_group_name_Hall     '-C 2yc'
loop_
    _space_group_symop_id
    _space_group_symop_operation_xyz
    1 x,y,z
    2 -x,y,-z+1/2
    3 -x,-y,-z
    4 x,-y,z+1/2
    5 x+1/2,y+1/2,z
    6 -x+1/2,y+1/2,-z+1/2
    7 -x+1/2,-y+1/2,-z
    8 x+1/2,-y+1/2,z+1/2
_cell_length_a     7.507(3)
_cell_length_b     12.247(5)
_cell_length_c     13.634(5)
_cell_angle_alpha     90
_cell_angle_beta     99.278(5)
_cell_angle_gamma     90
_cell_volume     1237.1(8)
_cell_formula_units_Z     4
_cell_measurement_reflns_used     1359
_cell_measurement_theta_min     3.028
_cell_measurement_theta_max     25.404
_cell_measurement_temperature     291(2)
_cell_special_details     ?
_exptl_crystal_description     block
_exptl_crystal_colour     colourless
_exptl_crystal_size_max     0.14
_exptl_crystal_size_mid     0.11
_exptl_crystal_size_min     0.10
_exptl_crystal_size_rad     ?
_exptl_crystal_density_diffrn     1.2417
_exptl_crystal_density_meas     ?
_exptl_crystal_density_method     ?
_exptl_crystal_F_000     488
loop_
    _exptl_crystal_face_index_h
    _exptl_crystal_face_index_k
    _exptl_crystal_face_index_l
    _exptl_crystal_face_perp_dist
    ? ? ? ?
_exptl_absorpt_coefficient_mu     0.084
_exptl_absorpt_correction_type     multi-scan
_exptl_absorpt_process_details
;
(<i>SADABS</i>; Bruker, 2000)
;
_exptl_absorpt_correction_T_min     0.9883
_exptl_absorpt_correction_T_max     0.9916
_exptl_special_details
;
The structure was solved by direct methods (Bruker, 2000) and successive
difference Fourier syntheses.
;
_diffrn_ambient_temperature     291(2)
_diffrn_radiation_type     'Mo K\a'
_diffrn_radiation_wavelength     0.71073
_diffrn_radiation_source     'fine-focus sealed tube'
_diffrn_radiation_monochromator     graphite
_diffrn_measurement_device_type     'Bruker SMART 1K CCD area-detector'
_diffrn_measurement_device     ?
_diffrn_measurement_method     '\f and \w scans'
_diffrn_detector_area_resol_mean     ?
_diffrn_reflns_number     3027
_diffrn_reflns_av_R_equivalents     0.0724
_diffrn_reflns_av_sigmaI/netI     0.0464
_diffrn_reflns_theta_min     3.03
_diffrn_reflns_theta_max     25.01
_diffrn_reflns_theta_full     25.01
_diffrn_measured_fraction_theta_max     0.996
_diffrn_measured_fraction_theta_full     0.996
_diffrn_reflns_limit_h_min     -8
_diffrn_reflns_limit_h_max     8
_diffrn_reflns_limit_k_min     -12
_diffrn_reflns_limit_k_max     14
_diffrn_reflns_limit_l_min     -16
_diffrn_reflns_limit_l_max     15
_diffrn_reflns_reduction_process     ?
_diffrn_standards_number     0
_diffrn_standards_interval_count     .
_diffrn_standards_interval_time     .
_diffrn_standards_decay_%     ?
loop_
    _diffrn_standard_refln_index_h
    _diffrn_standard_refln_index_k
    _diffrn_standard_refln_index_l
    ? ? ?
loop_
    _refln_index_h
    _refln_index_k
    _refln_index_l
    _refln_observed_status
    _refln_F_squared_meas
    _refln_F_squared_calc
    2 0 0 o 3007.78 4301.46
    4 0 0 < 1436.57 1847.19
    6 0 0 o 552.88 543.44
    8 0 0 o 18.92 15.03
    1 1 0 o 3482.29 3586.75
    3 1 0 o 3408.30 3428.06
    5 1 0 o 22.31 24.18
    7 1 0 o 21.41 16.85
    0 2 0 < 3.88 2.45
    2 2 0 o 2462.77 2508.55
    4 2 0 o 44.02 52.53
    6 2 0 < 0.90 1.28
    8 2 0 < 0.20 0.18
    1 3 0 o 12171.30 11237.40
    3 3 0 o 95.30 99.41
    5 3 0 o 85.94 85.94
    7 3 0 o 46.31 43.25
    0 4 0 o 3151.98 3155.25
    2 4 0 o 0.60 0.32
    4 4 0 o 59.25 62.86
    6 4 0 o 13.54 14.02
    8 4 0 < 0.30 0.00
    1 5 0 o 7.77 11.56
    3 5 0 o 138.82 137.30
    5 5 0 o 8.07 7.69
    7 5 0 o 4.78 4.29
    0 6 0 o 450.01 431.33
    2 6 0 o 101.87 100.52
    4 6 0 o 4.58 3.64
    6 6 0 o 18.82 16.79
    8 6 0 < 1.49 0.29
    1 7 0 o 21.11 19.33
    3 7 0 o 87.23 91.90
    5 7 0 o 24.30 26.15
    7 7 0 o 10.95 10.32
    0 8 0 o 282.81 333.33
    2 8 0 o 2.59 2.83
    4 8 0 o 103.86 117.79
    6 8 0 < 0.80 1.58
    1 9 0 o 26.69 28.31
    3 9 0 o 318.17 311.38
    5 9 0 < 0.40 0.70
    0 10 0 o 92.31 85.54
    2 10 0 o 222.37 223.06
    4 10 0 o 28.38 31.19
    6 10 0 < 1.49 1.29
    1 11 0 o 7.17 6.09
    3 11 0 o 42.92 48.72
    5 11 0 < 2.39 1.20
    0 12 0 o 13.84 8.55
    2 12 0 o 2.79 2.59
    4 12 0 < 0.50 0.66
    1 13 0 o 5.68 5.72
    3 13 0 o 30.87 30.89
    0 14 0 o 20.12 12.15
    2 14 0 < 3.29 5.42
    -7 1 1 o 12.75 13.71
    -5 1 1 o 355.31 340.93
    -3 1 1 o 69.21 76.34
    -1 1 1 o 3893.47 4531.38
    1 1 1 o 2972.93 3399.61
    3 1 1 o 868.85 905.03
    5 1 1 o 32.96 30.15
    7 1 1 o 5.58 4.79
    -8 2 1 o 3.29 2.45
    -6 2 1 o 3.68 4.77
    -4 2 1 o 3.09 2.75
    -2 2 1 o 20176.90 19768.50
    0 2 1 o 2259.42 2204.29
    2 2 1 o 228.34 247.05
    4 2 1 o 1780.93 1738.12
    6 2 1 o 3.19 2.28
    8 2 1 < 0.50 0.35
    -7 3 1 < 1.59 0.61
    -5 3 1 o 5.78 3.80
    -3 3 1 < 22.70 0.23
    -1 3 1 o 8649.31 8415.84
    1 3 1 o 4131.67 3981.36
    3 3 1 o 2.19 2.61
    5 3 1 o 16.23 17.28
    7 3 1 o 19.42 20.09
    -8 4 1 < 1.10 0.54
    -6 4 1 o 191.90 190.36
    -4 4 1 o 83.45 81.99
    -2 4 1 o 113.82 110.65
    0 4 1 o 432.19 456.92
    2 4 1 o 1406.30 1365.13
    4 4 1 o 66.72 70.39
    6 4 1 o 21.81 21.32
    8 4 1 < 0.00 0.11
    -7 5 1 o 2.29 1.50
    -5 5 1 o 160.13 162.51
    -3 5 1 o 1727.95 1766.28
    -1 5 1 o 417.45 419.16
    1 5 1 o 123.58 123.46
    3 5 1 o 47.40 41.71
    5 5 1 o 12.85 12.60
    7 5 1 < 0.00 0.16
    -8 6 1 o 11.75 10.61
    -6 6 1 o 16.33 18.36
    -4 6 1 o 243.78 259.50
    -2 6 1 o 951.81 956.19
    0 6 1 o 82.55 76.97
    2 6 1 o 44.61 39.19
    4 6 1 o 3.78 3.31
    6 6 1 < 0.00 0.04
    -7 7 1 < 0.00 0.80
    -5 7 1 o 20.31 13.36
    -3 7 1 o 111.43 113.32
    -1 7 1 o 22.90 22.69
    1 7 1 o 205.14 206.15
    3 7 1 o 69.31 74.09
    5 7 1 o 22.11 13.99
    7 7 1 < 1.10 3.42
    -6 8 1 o 9.86 11.78
    -4 8 1 o 17.92 17.17
    -2 8 1 o 59.25 59.69
    0 8 1 o 270.96 272.01
    2 8 1 o 114.12 112.23
    4 8 1 o 23.70 23.91
    6 8 1 < 0.10 0.10
    -7 9 1 o 3.88 2.20
    -5 9 1 < 1.00 0.00
    -3 9 1 o 170.29 176.66
    -1 9 1 o 50.49 54.70
    1 9 1 o 32.76 27.22
    3 9 1 o 12.05 10.56
    5 9 1 o 29.28 26.55
    -6 10 1 o 11.55 11.30
    -4 10 1 < 0.20 0.43
    -2 10 1 o 29.68 27.74
    0 10 1 o 58.26 59.46
    2 10 1 o 34.85 34.31
    4 10 1 o 23.30 23.65
    6 10 1 < 0.00 0.59
    -5 11 1 o 16.03 13.01
    -3 11 1 o 31.57 33.63
    -1 11 1 o 2.19 2.59
    1 11 1 o 280.62 270.49
    3 11 1 o 4.58 4.11
    5 11 1 o 6.47 4.71
    -4 12 1 < 2.19 3.44
    -2 12 1 o 57.76 51.18
    0 12 1 o 2.49 4.10
    2 12 1 o 24.60 27.05
    4 12 1 o 18.22 17.16
    -3 13 1 < 2.39 2.14
    -1 13 1 o 15.83 13.46
    1 13 1 o 33.76 32.53
    3 13 1 < 0.90 0.01
    -2 14 1 < 0.30 0.16
    0 14 1 < 1.39 5.36
    2 14 1 < 0.00 0.30
    -8 0 2 < 2.89 3.37
    -6 0 2 o 70.21 70.23
    -4 0 2 o 451.01 481.04
    -2 0 2 o 1189.41 1146.34
    0 0 2 o 963.46 1166.45
    2 0 2 o 5388.69 5136.56
    4 0 2 o 17.03 17.38
    6 0 2 o 7.17 3.83
    8 0 2 < 2.49 0.41
    -7 1 2 < 6.07 8.19
    -5 1 2 o 210.82 209.21
    -3 1 2 o 159.23 159.29
    -1 1 2 o 5655.18 5729.03
    1 1 2 o 4809.72 4544.40
    3 1 2 o 271.86 293.83
    5 1 2 o 376.72 385.49
    7 1 2 o 24.30 24.10
    -8 2 2 o 30.97 30.94
    -6 2 2 o 158.34 160.02
    -4 2 2 o 51.48 54.31
    -2 2 2 o 15654.10 16166.50
    0 2 2 o 751.25 767.10
    2 2 2 o 661.72 671.72
    4 2 2 o 287.39 300.61
    6 2 2 o 8.86 11.43
    8 2 2 o 1.89 2.70
    -7 3 2 o 101.97 90.55
    -5 3 2 o 117.90 113.84
    -3 3 2 o 195.38 211.99
    -1 3 2 o 7553.41 8617.45
    1 3 2 o 1388.18 1461.92
    3 3 2 o 55.97 51.24
    5 3 2 o 15.04 13.85
    7 3 2 < 0.10 0.83
    -8 4 2 < 2.29 2.44
    -6 4 2 o 17.43 18.22
    -4 4 2 o 1228.25 1231.00
    -2 4 2 o 26.89 25.84
    0 4 2 o 272.36 287.55
    2 4 2 o 586.64 523.58
    4 4 2 o 34.36 34.42
    6 4 2 o 3.58 3.98
    8 4 2 < 0.90 0.50
    -7 5 2 o 36.55 37.60
    -5 5 2 o 169.39 170.24
    -3 5 2 o 2457.69 2499.05
    -1 5 2 o 1682.74 1673.62
    1 5 2 o 335.19 342.00
    3 5 2 o 99.88 93.39
    5 5 2 o 9.36 8.92
    7 5 2 < 0.00 0.20
    -8 6 2 o 10.75 12.77
    -6 6 2 o 9.06 9.61
    -4 6 2 o 65.33 71.45
    -2 6 2 o 1477.50 1498.60
    0 6 2 o 100.78 101.39
    2 6 2 o 156.24 169.07
    4 6 2 o 15.14 14.33
    6 6 2 o 2.19 2.04
    -7 7 2 o 7.07 7.38
    -5 7 2 o 464.05 479.62
    -3 7 2 o 46.50 48.57
    -1 7 2 o 86.04 81.99
    1 7 2 o 805.32 813.54
    3 7 2 o 27.19 23.71
    5 7 2 o 12.45 9.04
    7 7 2 < 0.90 0.05
    -6 8 2 o 7.77 8.50
    -4 8 2 o 363.67 386.60
    -2 8 2 o 49.69 57.54
    0 8 2 o 171.98 149.09
    2 8 2 < 0.00 0.00
    4 8 2 < 1.59 2.17
    6 8 2 o 24.00 22.03
    -7 9 2 < 0.20 0.35
    -5 9 2 o 26.59 35.44
    -3 9 2 o 12.45 14.60
    -1 9 2 o 67.12 74.08
    1 9 2 o 21.71 21.70
    3 9 2 o 8.86 8.76
    5 9 2 < 1.99 3.95
    -6 10 2 o 12.65 14.54
    -4 10 2 o 28.38 30.40
    -2 10 2 o 29.68 28.45
    0 10 2 < 0.70 0.44
    2 10 2 o 137.12 130.95
    4 10 2 o 13.24 14.74
    6 10 2 < 3.29 3.17
    -5 11 2 o 7.47 9.46
    -3 11 2 o 15.53 14.34
    -1 11 2 < 0.80 1.20
    1 11 2 < 0.00 0.76
    3 11 2 o 20.51 18.71
    5 11 2 < 0.20 0.26
    -4 12 2 o 9.96 7.47
    -2 12 2 < 2.59 1.75
    0 12 2 o 31.17 25.21
    2 12 2 o 15.14 11.35
    4 12 2 < 0.30 0.58
    -3 13 2 < 0.10 1.55
    -1 13 2 < 5.48 7.06
    1 13 2 o 3.98 5.67
    3 13 2 < 0.40 0.86
    -2 14 2 < 1.59 2.65
    0 14 2 o 12.55 13.69
    2 14 2 o 4.18 2.82
    -7 1 3 o 38.64 32.75
    -5 1 3 o 91.32 95.60
    -3 1 3 o 1088.73 1098.96
    -1 1 3 o 790.78 778.86
    1 1 3 o 3386.69 3194.00
    3 1 3 o 1004.29 946.89
    5 1 3 o 48.60 47.02
    7 1 3 o 9.46 7.57
    -8 2 3 < 31.57 54.50
    -6 2 3 o 85.54 100.96
    -4 2 3 < 0.10 0.22
    -2 2 3 o 347.44 343.37
    0 2 3 o 117.11 106.74
    2 2 3 o 255.13 226.21
    4 2 3 o 21.01 16.46
    6 2 3 < 0.30 0.00
    8 2 3 < 2.09 1.64
    -7 3 3 o 7.17 8.90
    -5 3 3 o 39.63 49.82
    -3 3 3 o 345.95 347.39
    -1 3 3 o 317.67 313.54
    1 3 3 o 1.49 1.63
    3 3 3 o 293.77 288.16
    5 3 3 o 33.96 34.70
    7 3 3 < 5.97 12.70
    -8 4 3 o 6.67 9.41
    -6 4 3 o 86.04 85.39
    -4 4 3 o 744.78 742.70
    -2 4 3 o 325.24 322.39
    0 4 3 o 348.14 318.83
    2 4 3 o 386.58 387.20
    4 4 3 o 26.59 27.49
    6 4 3 < 1.00 1.69
    8 4 3 < 1.10 2.04
    -7 5 3 o 21.01 20.69
    -5 5 3 o 18.82 19.82
    -3 5 3 o 2613.24 2656.87
    -1 5 3 o 872.94 866.28
    1 5 3 o 426.21 415.35
    3 5 3 o 128.76 116.77
    5 5 3 o 12.05 12.66
    7 5 3 < 2.29 1.47
    -8 6 3 < 1.10 1.64
    -6 6 3 o 117.81 128.34
    -4 6 3 o 9.16 12.44
    -2 6 3 o 10.75 7.24
    0 6 3 o 1000.80 975.67
    2 6 3 o 25.89 23.59
    4 6 3 o 49.99 46.31
    6 6 3 o 3.39 4.03
    -7 7 3 < 0.00 0.02
    -5 7 3 o 125.57 134.72
    -3 7 3 o 18.32 16.70
    -1 7 3 o 72.50 81.98
    1 7 3 o 35.95 33.20
    3 7 3 o 55.97 51.36
    5 7 3 o 22.31 21.39
    7 7 3 < 0.00 0.03
    -6 8 3 < 0.20 0.56
    -4 8 3 o 224.76 228.62
    -2 8 3 < 0.10 0.00
    0 8 3 o 34.16 28.47
    2 8 3 o 7.67 8.14
    4 8 3 o 6.67 6.54
    6 8 3 o 7.87 7.26
    -7 9 3 o 16.63 19.67
    -5 9 3 o 8.76 8.69
    -3 9 3 o 6.47 5.74
    -1 9 3 o 326.73 345.30
    1 9 3 o 92.81 100.37
    3 9 3 o 31.67 28.62
    5 9 3 < 0.90 1.82
    -6 10 3 < 5.68 7.22
    -4 10 3 o 22.01 19.98
    -2 10 3 o 26.19 25.17
    0 10 3 o 5.68 5.49
    2 10 3 o 23.80 24.34
    4 10 3 o 34.56 34.61
    -5 11 3 o 37.74 37.45
    -3 11 3 o 8.86 7.82
    -1 11 3 < 9.56 14.29
    1 11 3 < 1.79 1.33
    3 11 3 o 8.36 4.69
    5 11 3 < 0.00 0.16
    -4 12 3 < 0.10 0.00
    -2 12 3 o 8.36 7.85
    0 12 3 o 38.94 32.94
    2 12 3 o 21.81 19.05
    4 12 3 < 0.00 1.17
    -3 13 3 < 0.70 0.49
    -1 13 3 o 3.58 3.39
    1 13 3 o 7.57 6.78
    3 13 3 < 1.10 1.18
    -2 14 3 < 1.19 0.68
    0 14 3 < 3.29 3.28
    -8 0 4 o 145.19 145.12
    -6 0 4 o 6.97 6.51
    -4 0 4 o 4442.46 4329.25
    -2 0 4 o 2120.80 2166.52
    0 0 4 o 145.49 145.48
    2 0 4 o 652.76 611.48
    4 0 4 o 68.51 67.23
    6 0 4 o 26.29 26.31
    8 0 4 o 26.99 24.18
    -7 1 4 o 71.80 64.82
    -5 1 4 o 65.92 69.24
    -3 1 4 < 0.90 0.17
    -1 1 4 o 6924.25 6438.93
    1 1 4 o 3790.10 3453.09
    3 1 4 o 833.01 805.98
    5 1 4 o 130.95 130.87
    7 1 4 o 6.77 6.18
    -8 2 4 < 1.29 1.34
    -6 2 4 o 19.62 20.38
    -4 2 4 o 69.01 70.72
    -2 2 4 o 300.84 288.54
    0 2 4 o 307.81 306.88
    2 2 4 < 0.20 0.03
    4 2 4 o 35.95 36.98
    6 2 4 o 3.19 2.76
    8 2 4 < 0.80 0.11
    -7 3 4 o 23.50 28.66
    -5 3 4 < 1.49 1.05
    -3 3 4 o 636.73 623.28
    -1 3 4 o 57.96 59.60
    1 3 4 o 149.07 152.41
    3 3 4 o 67.82 70.40
    5 3 4 < 3.68 0.22
    7 3 4 o 20.61 18.35
    -8 4 4 < 4.68 4.53
    -6 4 4 o 35.15 33.81
    -4 4 4 o 10.85 17.65
    -2 4 4 < 1.19 0.36
    0 4 4 o 969.63 967.73
    2 4 4 o 918.35 879.93
    4 4 4 o 110.93 114.15
    6 4 4 < 0.90 0.26
    -7 5 4 o 18.82 17.82
    -5 5 4 o 11.55 10.94
    -3 5 4 o 115.51 124.82
    -1 5 4 o 48.00 40.58
    1 5 4 o 139.02 128.49
    3 5 4 o 201.85 182.27
    5 5 4 < 1.19 0.01
    7 5 4 o 15.44 11.55
    -8 6 4 < 2.59 2.56
    -6 6 4 o 8.66 6.21
    -4 6 4 o 3.19 3.21
    -2 6 4 o 416.35 395.43
    0 6 4 o 102.87 96.05
    2 6 4 o 103.47 111.67
    4 6 4 o 65.23 56.32
    6 6 4 o 4.78 5.69
    -7 7 4 < 0.20 0.14
    -5 7 4 o 252.04 249.27
    -3 7 4 o 2.89 2.74
    -1 7 4 o 10.36 12.82
    1 7 4 o 142.00 136.14
    3 7 4 o 34.85 37.75
    5 7 4 o 11.45 10.19
    7 7 4 o 5.08 4.10
    -6 8 4 o 6.77 6.82
    -4 8 4 o 281.02 282.62
    -2 8 4 o 8.56 7.40
    0 8 4 o 133.84 130.47
    2 8 4 o 87.73 79.67
    4 8 4 o 44.51 43.04
    6 8 4 < 0.60 0.91
    -5 9 4 o 9.36 10.46
    -3 9 4 < 0.00 0.03
    -1 9 4 o 140.91 144.16
    1 9 4 o 2.09 1.64
    3 9 4 < 0.40 0.21
    5 9 4 o 14.64 12.41
    -6 10 4 o 68.51 68.05
    -4 10 4 o 2.89 2.83
    -2 10 4 < 0.20 0.11
    0 10 4 < 1.49 1.57
    2 10 4 o 4.28 4.82
    4 10 4 < 0.00 0.29
    -5 11 4 o 6.77 10.21
    -3 11 4 o 13.24 13.68
    -1 11 4 o 3.68 3.05
    1 11 4 < 1.89 1.90
    3 11 4 < 1.59 1.20
    5 11 4 < 0.90 0.35
    -4 12 4 < 0.40 0.01
    -2 12 4 < 1.59 2.04
    0 12 4 < 0.30 0.17
    2 12 4 < 0.50 0.43
    4 12 4 < 0.00 0.40
    -3 13 4 < 0.60 0.11
    -1 13 4 < 0.50 0.11
    1 13 4 < 0.00 0.01
    0 14 4 o 9.86 7.02
    -7 1 5 o 23.80 21.41
    -5 1 5 o 146.78 138.39
    -3 1 5 o 495.52 518.16
    -1 1 5 o 833.50 789.61
    1 1 5 o 2079.97 1969.41
    3 1 5 o 332.31 338.51
    5 1 5 o 12.45 10.32
    7 1 5 o 10.56 11.09
    -8 2 5 o 16.03 12.66
    -6 2 5 o 158.43 158.56
    -4 2 5 o 415.16 403.33
    -2 2 5 o 218.18 206.70
    0 2 5 o 19.22 18.04
    2 2 5 o 237.60 233.21
    4 2 5 o 11.25 11.44
    6 2 5 < 1.00 0.80
    -7 3 5 o 48.10 45.42
    -5 3 5 o 37.84 40.39
    -3 3 5 o 829.52 808.33
    -1 3 5 o 551.29 586.50
    1 3 5 o 707.13 746.29
    3 3 5 o 1.49 1.25
    5 3 5 o 37.34 36.14
    7 3 5 < 0.50 0.15
    -8 4 5 < 0.60 1.99
    -6 4 5 < 1.29 1.12
    -4 4 5 o 74.69 78.73
    -2 4 5 o 203.94 204.23
    0 4 5 o 318.07 309.35
    2 4 5 o 190.70 208.72
    4 4 5 o 3.29 4.11
    6 4 5 < 0.10 0.02
    -7 5 5 < 0.00 0.62
    -5 5 5 < 0.40 0.43
    -3 5 5 o 1.29 1.66
    -1 5 5 o 164.21 153.56
    1 5 5 o 127.17 137.72
    3 5 5 o 179.85 174.91
    5 5 5 o 31.47 36.55
    7 5 5 o 21.91 17.35
    -8 6 5 < 0.80 0.09
    -6 6 5 o 8.07 9.92
    -4 6 5 o 12.45 13.44
    -2 6 5 o 105.56 102.39
    0 6 5 o 169.59 138.61
    2 6 5 o 80.76 72.94
    4 6 5 o 34.65 31.50
    6 6 5 < 0.00 0.11
    -7 7 5 < 0.60 0.47
    -5 7 5 o 78.17 78.83
    -3 7 5 o 5.97 5.41
    -1 7 5 o 131.25 126.29
    1 7 5 o 138.92 138.08
    3 7 5 o 15.63 11.19
    5 7 5 < 0.90 0.78
    -6 8 5 < 0.10 0.02
    -4 8 5 o 19.82 22.75
    -2 8 5 o 49.79 46.07
    0 8 5 o 11.55 11.73
    2 8 5 o 3.49 3.22
    4 8 5 o 3.39 1.15
    6 8 5 < 0.00 0.14
    -5 9 5 o 3.58 3.09
    -3 9 5 o 6.67 8.47
    -1 9 5 o 8.56 7.08
    1 9 5 o 27.48 26.93
    3 9 5 o 13.64 9.73
    5 9 5 o 21.81 21.18
    -6 10 5 o 38.64 40.61
    -4 10 5 o 9.66 8.75
    -2 10 5 o 33.86 51.07
    0 10 5 o 118.70 119.58
    2 10 5 o 10.16 9.28
    4 10 5 o 6.57 3.61
    -5 11 5 o 4.08 4.92
    -3 11 5 o 48.50 45.26
    -1 11 5 < 0.50 0.34
    1 11 5 o 10.85 9.39
    3 11 5 < 0.00 0.01
    -4 12 5 < 2.29 3.29
    -2 12 5 < 0.00 0.07
    0 12 5 o 4.78 4.32
    2 12 5 o 8.86 7.74
    -3 13 5 < 0.00 0.04
    -1 13 5 < 1.49 0.83
    1 13 5 < 1.99 1.75
    -8 0 6 < 1.10 0.05
    -6 0 6 o 172.48 166.27
    -4 0 6 o 55.47 55.49
    -2 0 6 o 299.34 316.49
    0 0 6 o 243.18 207.01
    2 0 6 o 949.22 946.79
    4 0 6 o 20.91 25.22
    6 0 6 < 2.19 2.23
    -7 1 6 < 0.90 0.12
    -5 1 6 o 210.72 203.79
    -3 1 6 o 1159.44 1131.78
    -1 1 6 o 3673.99 3426.47
    1 1 6 o 330.11 319.88
    3 1 6 o 179.95 176.77
    5 1 6 o 142.90 149.90
    7 1 6 < 0.80 0.23
    -8 2 6 < 0.10 0.50
    -6 2 6 o 93.61 90.44
    -4 2 6 o 15.04 17.41
    -2 2 6 o 33.56 27.56
    0 2 6 o 435.77 429.45
    2 2 6 o 415.36 443.56
    4 2 6 o 14.34 14.61
    6 2 6 o 97.09 90.43
    -7 3 6 < 1.79 1.65
    -5 3 6 o 76.38 76.46
    -3 3 6 o 39.43 29.38
    -1 3 6 o 68.01 67.48
    1 3 6 o 320.46 329.11
    3 3 6 o 93.81 81.19
    5 3 6 o 66.52 68.46
    7 3 6 o 8.46 6.90
    -8 4 6 o 5.48 4.55
    -6 4 6 o 10.06 9.26
    -4 4 6 o 85.24 81.78
    -2 4 6 o 87.83 70.31
    0 4 6 o 273.25 258.99
    2 4 6 o 121.59 112.49
    4 4 6 < 0.90 0.69
    6 4 6 o 7.57 5.48
    -7 5 6 o 12.05 12.14
    -5 5 6 < 1.49 0.82
    -3 5 6 o 46.41 44.08
    -1 5 6 o 65.82 66.87
    1 5 6 o 23.80 25.53
    3 5 6 o 31.17 32.27
    5 5 6 < 2.99 5.21
    7 5 6 < 6.57 15.00
    -6 6 6 < 0.30 0.14
    -4 6 6 o 13.84 18.54
    -2 6 6 o 109.44 119.16
    0 6 6 o 45.41 47.76
    2 6 6 < 1.29 2.00
    4 6 6 o 8.17 8.63
    6 6 6 o 38.24 33.49
    -7 7 6 o 6.77 6.91
    -5 7 6 o 5.08 7.56
    -3 7 6 < 0.70 1.55
    -1 7 6 o 3.68 3.63
    1 7 6 o 12.75 8.46
    3 7 6 o 67.02 61.11
    5 7 6 < 0.60 0.70
    -6 8 6 o 5.97 6.83
    -4 8 6 o 5.68 5.05
    -2 8 6 o 143.90 144.79
    0 8 6 o 21.71 20.18
    2 8 6 o 21.31 17.43
    4 8 6 o 4.08 6.08
    6 8 6 < 0.40 0.87
    -5 9 6 < 1.00 0.03
    -3 9 6 o 9.36 10.02
    -1 9 6 o 17.53 16.37
    1 9 6 o 5.08 4.85
    3 9 6 o 4.38 4.87
    5 9 6 o 5.78 4.75
    -6 10 6 o 24.80 24.58
    -4 10 6 < 0.20 1.05
    -2 10 6 o 15.53 17.27
    0 10 6 o 15.53 12.56
    2 10 6 o 64.83 61.52
    4 10 6 < 0.00 0.01
    -5 11 6 < 1.69 2.61
    -3 11 6 o 11.15 12.20
    -1 11 6 o 4.78 4.99
    1 11 6 o 14.34 12.40
    3 11 6 < 0.50 0.27
    -4 12 6 o 4.78 3.75
    -2 12 6 o 53.18 52.24
    0 12 6 < 0.20 0.65
    2 12 6 o 9.16 8.18
    -1 13 6 < 0.20 0.04
    1 13 6 < 0.20 0.01
    -7 1 7 o 15.73 18.56
    -5 1 7 o 163.32 152.06
    -3 1 7 o 239.10 225.18
    -1 1 7 o 7.77 6.32
    1 1 7 o 418.84 435.27
    3 1 7 o 157.04 154.00
    5 1 7 o 8.07 5.00
    7 1 7 < 2.99 2.76
    -8 2 7 o 10.75 9.60
    -6 2 7 o 12.45 12.70
    -4 2 7 < 4.88 0.16
    -2 2 7 o 84.74 68.63
    0 2 7 o 1708.43 1742.36
    2 2 7 o 78.07 79.66
    4 2 7 o 3.29 3.42
    6 2 7 o 73.49 84.27
    -7 3 7 < 1.49 0.38
    -5 3 7 o 114.02 111.11
    -3 3 7 o 283.61 290.33
    -1 3 7 o 344.36 354.02
    1 3 7 o 16.23 14.81
    3 3 7 o 188.31 193.56
    5 3 7 o 21.41 18.55
    7 3 7 < 1.29 0.24
    -8 4 7 o 5.08 5.21
    -6 4 7 o 6.77 6.21
    -4 4 7 o 24.30 26.84
    -2 4 7 o 151.66 163.26
    0 4 7 o 61.74 57.36
    2 4 7 o 70.11 74.52
    4 4 7 o 6.57 5.59
    6 4 7 o 4.68 3.58
    -7 5 7 o 17.63 16.64
    -5 5 7 o 4.98 4.40
    -3 5 7 o 25.79 25.90
    -1 5 7 < 0.00 0.08
    1 5 7 o 6.47 4.84
    3 5 7 < 0.00 0.02
    5 5 7 < 1.59 2.31
    -6 6 7 o 8.27 9.75
    -4 6 7 o 23.10 26.25
    -2 6 7 o 15.34 17.00
    0 6 7 o 25.49 26.88
    2 6 7 o 1.89 2.16
    4 6 7 < 0.80 1.38
    6 6 7 o 3.09 3.19
    -7 7 7 < 0.10 0.08
    -5 7 7 o 9.76 12.28
    -3 7 7 o 23.80 25.91
    -1 7 7 o 28.18 29.00
    1 7 7 o 104.06 103.78
    3 7 7 o 3.39 4.15
    5 7 7 < 1.69 0.17
    -6 8 7 < 0.00 0.11
    -4 8 7 < 1.10 1.46
    -2 8 7 < 1.10 0.37
    0 8 7 o 43.62 47.92
    2 8 7 o 20.12 17.59
    4 8 7 o 18.92 18.21
    -5 9 7 < 1.29 1.69
    -3 9 7 < 0.30 0.59
    -1 9 7 o 44.41 47.04
    1 9 7 < 0.00 0.00
    3 9 7 o 8.17 7.46
    5 9 7 < 2.99 1.41
    -4 10 7 o 58.06 58.22
    -2 10 7 o 15.34 13.37
    0 10 7 o 31.37 31.36
    2 10 7 o 71.40 56.90
    4 10 7 < 0.50 0.09
    -3 11 7 < 0.00 0.03
    -1 11 7 o 20.41 17.90
    1 11 7 o 5.78 7.19
    3 11 7 o 36.75 35.30
    -2 12 7 < 0.50 0.17
    0 12 7 o 17.92 16.61
    2 12 7 < 0.90 2.05
    -1 13 7 < 0.70 0.70
    -8 0 8 o 7.27 5.99
    -6 0 8 o 7.37 7.31
    -4 0 8 o 46.60 41.41
    -2 0 8 o 1462.86 1414.25
    0 0 8 o 1890.97 1984.01
    2 0 8 o 94.60 96.24
    4 0 8 o 1053.88 1087.89
    6 0 8 o 38.64 32.47
    -7 1 8 o 36.85 33.63
    -5 1 8 o 120.69 118.12
    -3 1 8 o 407.89 405.08
    -1 1 8 o 83.95 82.83
    1 1 8 o 426.71 410.10
    3 1 8 < 1.10 0.18
    5 1 8 o 39.53 41.47
    -8 2 8 < 1.69 1.74
    -6 2 8 < 0.20 0.36
    -4 2 8 < 0.90 0.17
    -2 2 8 o 63.23 56.73
    0 2 8 o 39.14 42.02
    2 2 8 o 63.33 67.24
    4 2 8 < 0.90 0.79
    6 2 8 o 3.29 3.03
    -7 3 8 < 5.18 4.47
    -5 3 8 o 4.68 4.18
    -3 3 8 o 87.03 83.83
    -1 3 8 o 172.38 176.28
    1 3 8 o 7.07 7.48
    3 3 8 o 226.75 225.59
    5 3 8 o 80.56 81.29
    -6 4 8 o 21.31 25.41
    -4 4 8 o 19.82 19.52
    -2 4 8 o 47.10 36.29
    0 4 8 o 46.11 46.86
    2 4 8 o 7.57 9.71
    4 4 8 o 41.92 48.18
    6 4 8 < 0.00 0.10
    -7 5 8 o 16.33 18.56
    -5 5 8 o 17.73 18.10
    -3 5 8 o 31.47 33.01
    -1 5 8 o 45.31 48.01
    1 5 8 o 21.11 21.81
    3 5 8 o 14.44 14.74
    5 5 8 < 1.99 1.55
    -6 6 8 o 3.39 2.94
    -4 6 8 < 1.39 2.05
    -2 6 8 o 114.72 127.97
    0 6 8 o 22.70 20.31
    2 6 8 < 0.00 0.21
    4 6 8 o 9.16 7.99
    6 6 8 < 0.00 0.15
    -7 7 8 < 1.69 2.38
    -5 7 8 o 9.26 10.81
    -3 7 8 o 23.00 24.48
    -1 7 8 o 15.83 16.79
    1 7 8 o 103.57 116.94
    3 7 8 o 3.58 4.02
    5 7 8 < 0.00 0.02
    -6 8 8 o 13.44 15.87
    -4 8 8 o 4.18 5.79
    -2 8 8 < 1.59 1.65
    0 8 8 o 203.55 205.71
    2 8 8 < 0.00 0.21
    4 8 8 o 14.94 9.76
    -5 9 8 < 0.40 0.42
    -3 9 8 o 32.36 31.08
    -1 9 8 o 9.46 10.04
    1 9 8 o 71.90 64.09
    3 9 8 o 18.52 15.82
    -4 10 8 < 0.10 0.14
    -2 10 8 o 7.97 7.08
    0 10 8 o 7.57 6.02
    2 10 8 o 80.46 75.63
    4 10 8 o 3.49 3.22
    -3 11 8 o 6.27 7.11
    -1 11 8 o 3.19 3.18
    1 11 8 o 29.58 27.05
    3 11 8 < 0.00 0.25
    -2 12 8 < 2.09 2.44
    0 12 8 < 0.70 1.13
    -7 1 9 o 13.24 11.03
    -5 1 9 o 29.28 22.94
    -3 1 9 o 75.08 64.80
    -1 1 9 o 288.59 279.24
    1 1 9 o 7.57 8.14
    3 1 9 o 87.83 92.14
    5 1 9 o 10.85 5.14
    -8 2 9 < 1.19 0.62
    -6 2 9 o 4.68 4.37
    -4 2 9 o 14.94 15.68
    -2 2 9 o 31.17 29.68
    0 2 9 o 6.97 8.45
    2 2 9 o 488.75 490.16
    4 2 9 o 43.02 42.65
    6 2 9 < 0.20 0.27
    -7 3 9 o 5.78 6.43
    -5 3 9 o 4.48 4.95
    -3 3 9 < 0.50 1.80
    -1 3 9 o 51.68 57.02
    1 3 9 o 8.86 9.03
    3 3 9 o 56.96 56.88
    5 3 9 o 13.74 11.32
    -6 4 9 o 6.87 5.05
    -4 4 9 o 33.76 35.83
    -2 4 9 o 336.69 324.14
    0 4 9 o 19.02 24.58
    2 4 9 o 39.04 41.01
    4 4 9 o 12.95 15.89
    6 4 9 < 1.89 0.97
    -7 5 9 o 2.89 1.33
    -5 5 9 o 11.35 12.02
    -3 5 9 o 7.27 6.45
    -1 5 9 o 369.75 389.21
    1 5 9 o 227.74 249.81
    3 5 9 o 2.89 4.32
    5 5 9 < 0.90 1.09
    -6 6 9 < 0.00 0.16
    -4 6 9 o 90.72 81.26
    -2 6 9 o 37.34 40.91
    0 6 9 o 61.64 54.68
    2 6 9 o 80.46 84.25
    4 6 9 < 3.68 4.69
    -5 7 9 o 8.07 8.54
    -3 7 9 < 1.69 1.04
    -1 7 9 o 24.00 21.15
    1 7 9 o 58.06 51.87
    3 7 9 o 5.88 3.50
    5 7 9 < 0.60 0.50
    -6 8 9 < 2.09 0.07
    -4 8 9 o 6.67 6.57
    -2 8 9 o 5.97 7.78
    0 8 9 o 76.28 66.96
    2 8 9 o 8.46 11.54
    4 8 9 o 6.47 5.08
    -5 9 9 o 19.82 18.45
    -3 9 9 o 26.79 26.24
    -1 9 9 o 5.68 8.77
    1 9 9 o 48.40 43.39
    3 9 9 o 9.76 6.28
    -4 10 9 < 0.80 0.90
    -2 10 9 o 17.43 17.28
    0 10 9 < 0.00 0.00
    2 10 9 < 0.00 1.18
    -3 11 9 < 2.29 3.13
    -1 11 9 o 6.17 5.55
    1 11 9 o 21.61 21.16
    0 12 9 < 0.00 0.70
    -6 0 10 o 8.56 7.33
    -4 0 10 o 28.78 24.68
    -2 0 10 o 181.44 178.88
    0 0 10 o 108.84 109.99
    2 0 10 o 15.14 14.24
    4 0 10 < 4.38 6.62
    6 0 10 o 9.36 6.48
    -7 1 10 < 0.70 0.45
    -5 1 10 o 133.44 131.26
    -3 1 10 o 24.40 23.33
    -1 1 10 o 20.41 20.36
    1 1 10 o 22.80 20.57
    3 1 10 o 23.50 21.49
    5 1 10 o 10.85 10.29
    -6 2 10 < 1.19 2.05
    -4 2 10 o 72.79 73.12
    -2 2 10 o 438.86 447.34
    0 2 10 o 3.88 4.95
    2 2 10 o 258.02 251.57
    4 2 10 o 15.83 18.50
    -7 3 10 < 0.90 0.01
    -5 3 10 < 0.20 0.57
    -3 3 10 o 346.35 344.20
    -1 3 10 o 42.32 45.11
    1 3 10 < 0.10 0.90
    3 3 10 o 89.82 87.53
    5 3 10 o 3.58 2.29
    -6 4 10 o 17.43 15.16
    -4 4 10 o 4.98 4.99
    -2 4 10 o 34.85 36.28
    0 4 10 o 336.39 337.29
    2 4 10 < 1.19 0.93
    4 4 10 < 0.00 0.10
    -7 5 10 o 5.08 5.75
    -5 5 10 o 3.09 3.68
    -3 5 10 o 119.90 120.84
    -1 5 10 o 232.23 248.52
    1 5 10 < 83.15 105.14
    3 5 10 o 37.74 36.47
    5 5 10 < 0.90 1.14
    -6 6 10 < 2.19 1.73
    -4 6 10 o 16.73 16.54
    -2 6 10 o 118.70 122.43
    0 6 10 o 34.95 37.00
    2 6 10 o 68.31 73.39
    4 6 10 o 3.98 3.63
    -5 7 10 < 18.52 29.23
    -3 7 10 o 26.09 26.77
    -1 7 10 o 188.91 181.22
    1 7 10 o 81.76 80.48
    3 7 10 o 4.08 4.90
    -4 8 10 < 0.40 0.19
    -2 8 10 < 2.19 1.16
    0 8 10 o 162.02 165.24
    2 8 10 < 1.59 0.66
    4 8 10 < 1.00 1.55
    -5 9 10 o 7.57 8.25
    -3 9 10 < 0.10 0.75
    -1 9 10 o 24.70 20.63
    1 9 10 < 3.19 4.37
    3 9 10 < 1.99 1.12
    -4 10 10 < 0.20 0.10
    -2 10 10 o 11.45 10.64
    0 10 10 o 9.06 10.65
    2 10 10 < 3.58 3.22
    -1 11 10 o 4.78 6.35
    1 11 10 < 2.29 3.42
    -7 1 11 < 2.09 1.77
    -5 1 11 o 12.25 14.61
    -3 1 11 o 121.99 113.90
    -1 1 11 o 15.53 12.84
    1 1 11 o 60.25 62.02
    3 1 11 o 4.28 1.97
    5 1 11 o 4.78 1.82
    -6 2 11 o 7.67 7.26
    -4 2 11 o 192.09 182.57
    -2 2 11 o 298.75 292.65
    0 2 11 o 5.58 5.33
    2 2 11 o 2.79 5.48
    4 2 11 < 1.79 2.43
    -7 3 11 o 11.15 8.86
    -5 3 11 o 12.45 9.05
    -3 3 11 o 127.07 128.71
    -1 3 11 o 18.82 20.24
    1 3 11 o 13.24 14.06
    3 3 11 < 0.80 0.25
    5 3 11 < 0.80 0.00
    -6 4 11 < 6.67 7.41
    -4 4 11 o 48.60 52.09
    -2 4 11 o 31.77 27.21
    0 4 11 o 57.96 56.59
    2 4 11 o 57.26 58.07
    4 4 11 < 0.00 0.20
    -5 5 11 o 6.47 5.65
    -3 5 11 o 7.27 9.04
    -1 5 11 o 71.90 77.54
    1 5 11 o 112.93 108.34
    3 5 11 o 11.85 11.85
    -6 6 11 < 0.00 0.02
    -4 6 11 o 3.78 2.84
    -2 6 11 o 120.29 122.65
    0 6 11 < 1.99 2.00
    2 6 11 < 0.00 0.02
    4 6 11 o 11.95 10.84
    -5 7 11 < 2.79 2.08
    -3 7 11 < 0.60 1.27
    -1 7 11 o 40.43 39.67
    1 7 11 o 7.67 8.14
    3 7 11 < 2.39 2.04
    -4 8 11 < 0.40 0.57
    -2 8 11 < 0.00 1.71
    0 8 11 o 24.50 22.72
    2 8 11 < 2.49 2.34
    -3 9 11 o 18.32 14.76
    -1 9 11 o 9.46 12.97
    1 9 11 < 0.20 0.27
    -2 10 11 < 0.00 0.54
    0 10 11 < 0.00 0.00
    -6 0 12 o 103.17 91.36
    -4 0 12 o 787.10 692.08
    -2 0 12 < 1.10 1.60
    0 0 12 o 240.29 263.17
    2 0 12 o 54.37 56.88
    4 0 12 < 0.00 0.37
    -5 1 12 o 102.77 91.16
    -3 1 12 o 9.66 8.55
    -1 1 12 o 32.86 31.51
    1 1 12 o 4.08 5.97
    3 1 12 o 18.72 15.97
    -6 2 12 o 8.46 3.86
    -4 2 12 < 0.30 0.06
    -2 2 12 o 28.08 24.54
    0 2 12 o 4.68 6.01
    2 2 12 < 2.19 3.08
    4 2 12 < 0.90 0.88
    -5 3 12 o 60.94 57.10
    -3 3 12 o 69.81 68.47
    -1 3 12 < 0.20 0.00
    1 3 12 o 30.37 35.61
    3 3 12 < 0.80 2.61
    -6 4 12 o 6.87 5.62
    -4 4 12 o 35.45 41.48
    -2 4 12 o 10.06 8.41
    0 4 12 < 0.40 0.05
    2 4 12 < 0.70 1.83
    4 4 12 o 3.29 2.52
    -5 5 12 < 0.40 0.06
    -3 5 12 o 8.76 7.42
    -1 5 12 < 2.69 8.89
    1 5 12 o 5.68 3.34
    3 5 12 < 2.39 2.32
    -4 6 12 < 1.00 1.22
    -2 6 12 < 0.00 0.24
    0 6 12 o 3.88 5.22
    2 6 12 o 3.49 4.84
    -5 7 12 < 0.00 0.03
    -3 7 12 < 0.80 0.07
    -1 7 12 o 19.62 23.29
    1 7 12 < 0.60 0.10
    3 7 12 < 2.29 1.05
    -4 8 12 o 11.15 8.80
    -2 8 12 < 0.90 0.22
    0 8 12 o 22.21 21.31
    2 8 12 < 0.10 0.14
    -3 9 12 o 19.22 17.07
    -1 9 12 o 23.10 17.79
    1 9 12 < 0.20 0.07
    -5 1 13 < 1.49 1.51
    -3 1 13 o 17.83 14.92
    -1 1 13 o 35.65 40.35
    1 1 13 < 0.90 0.92
    3 1 13 < 1.69 1.96
    -6 2 13 o 76.48 71.98
    -4 2 13 < 1.39 1.31
    -2 2 13 o 32.07 35.90
    0 2 13 o 49.79 56.03
    2 2 13 < 0.40 2.01
    -5 3 13 o 8.07 5.70
    -3 3 13 o 48.40 48.73
    -1 3 13 < 1.99 2.47
    1 3 13 o 15.63 17.74
    3 3 13 o 6.77 6.93
    -4 4 13 < 0.00 0.01
    -2 4 13 o 8.46 5.92
    0 4 13 o 3.58 2.79
    2 4 13 < 0.00 0.78
    -5 5 13 o 10.06 5.38
    -3 5 13 < 2.19 2.60
    -1 5 13 o 3.49 3.91
    1 5 13 < 1.19 1.62
    3 5 13 < 0.50 0.50
    -4 6 13 < 0.90 0.74
    -2 6 13 < 0.70 0.33
    0 6 13 < 0.60 2.18
    2 6 13 o 3.39 2.78
    -3 7 13 < 3.29 3.26
    -1 7 13 o 14.04 11.08
    1 7 13 < 1.19 1.44
    -2 8 13 < 0.60 0.25
    0 8 13 < 1.69 1.95
    -4 0 14 < 2.59 2.32
    0 0 14 < 3.19 5.10
    2 0 14 < 0.00 0.34
    -5 1 14 o 25.79 25.92
    -3 1 14 < 2.39 1.84
    -1 1 14 o 9.86 10.15
    1 1 14 o 23.80 21.59
    3 1 14 o 7.97 5.64
    -4 2 14 < 0.00 0.00
    -2 2 14 o 11.75 12.52
    0 2 14 < 1.59 2.51
    2 2 14 < 1.29 0.58
    -5 3 14 o 11.25 7.36
    -3 3 14 o 4.78 4.10
    -1 3 14 o 6.67 4.37
    -4 4 14 o 7.27 5.34
    -2 4 14 < 1.69 3.62
    0 4 14 o 5.18 4.38
    2 4 14 < 1.00 0.84
    -3 5 14 < 0.40 1.44
    -1 5 14 < 0.00 0.03
    1 5 14 o 5.18 3.81
    -2 6 14 < 0.00 0.04
    0 6 14 < 0.10 0.15
    -1 7 14 < 0.70 0.84
    -3 1 15 o 10.75 9.86
    -1 1 15 o 12.65 13.81
    1 1 15 < 2.19 2.62
    -4 2 15 < 0.00 0.99
    -2 2 15 < 3.29 4.34
    0 2 15 < 0.00 0.98
    -3 3 15 < 0.00 0.11
    -1 3 15 o 10.36 11.67
    -2 4 15 o 5.38 5.06
    0 4 15 < 0.00 0.06
    -1 5 15 < 1.79 0.21
    -2 0 16 < 0.70 0.13
    -1 1 16 o 5.97 7.71
    -2 2 16 < 0.70 0.00
_refine_special_details     ?
_reflns_number_total     1096
_reflns_number_gt     787
_reflns_threshold_expression     'I>3\s(I)'
_refine_ls_structure_factor_coef     Fsqd
_refine_ls_R_factor_all     0.0471
_refine_ls_R_factor_gt     0.0340
_refine_ls_wR_factor_gt     0.0807
_refine_ls_wR_factor_ref     0.0852
_refine_ls_goodness_of_fit_ref     1.48
_refine_ls_restrained_S_all     ?
_refine_ls_number_reflns     1096
_refine_ls_number_parameters     87
_refine_ls_number_restraints     0
_refine_ls_number_constraints     18
_refine_ls_hydrogen_treatment     mixed
_refine_ls_weighting_scheme     sigma
_refine_ls_weighting_details     'w=1/(\s^2^(I)+0.0004I^2^)'
_refine_ls_shift/su_max     0.0039
_refine_ls_shift/su_mean     0.0007
_refine_diff_density_max     0.08
_refine_diff_density_min     -0.07
_refine_ls_extinction_method     'none'
_refine_ls_extinction_coef     ?
_refine_ls_abs_structure_details     ?
_refine_ls_abs_structure_Flack     ?
_refine_ls_abs_structure_Rogers     ?
loop_
    _atom_type_symbol
    _atom_type_scat_dispersion_real
    _atom_type_scat_dispersion_imag
    _atom_type_scat_source
    C 0.0033 0.0016 'International Tables Vol C tables 4.2.6.8 and 6.1.1.1'
    H 0.0000 0.0000 'International Tables Vol C tables 4.2.6.8 and 6.1.1.1'
    N 0.0061 0.0033 'International Tables Vol C tables 4.2.6.8 and 6.1.1.1'
_computing_data_collection
;
SMART (Bruker, 2000)
;
_computing_cell_refinement
;
SAINT (Bruker, 2000)
;
_computing_data_reduction
;
SAINT (Bruker, 2000)
;
_computing_structure_solution
;
SHELXTL (Sheldrick, 2008)
;
_computing_structure_refinement
;
<i>JANA2006</i> (Pet\<r\'i\<cek <i>et al.</i>, 2014)
;
_computing_molecular_graphics
;
<i>PLATON</i> (Spek, 2009), <i>DIAMOND</i> (Brandenburg & Putz,
2005) and
<i>JANA2006</i> (Pet\<r\'i\<cek <i>et al.</i>, 2014)
;
_computing_publication_material
;
<i>JANA2006</i> (Pet\<r\'i\<cek <i>et al.</i>, 2014)
;
loop_
    _atom_site_type_symbol
    _atom_site_label
    _atom_site_fract_x
    _atom_site_fract_y
    _atom_site_fract_z
    _atom_site_U_iso_or_equiv
    _atom_site_adp_type
    _atom_site_calc_flag
    _atom_site_refinement_flags
    _atom_site_occupancy
    _atom_site_disorder_assembly
    _atom_site_disorder_group
    C C1 0.6719(2) 0.44584(12) 0.40174(12) 0.0889(6) Uani d . 1 . .
    H H1 0.732036 0.496631 0.368331 0.1067 Uiso d . 1 . .
    C C2 0.72245(17) 0.43524(10) 0.50154(11) 0.0778(5) Uani d . 1 . .
    H H2 0.814514 0.478469 0.535055 0.0934 Uiso d . 1 . .
    C C3 0.63529(16) 0.35896(9) 0.55351(10) 0.0702(5) Uani d . 1 . .
    C C4 0.49858(17) 0.29730(11) 0.49826(11) 0.0793(5) Uani d . 1 . .
    H H4 0.436698 0.245345 0.529429 0.0952 Uiso d . 1 . .
    C C5 0.4560(2) 0.31347(12) 0.39842(12) 0.0936(6) Uani d . 1 . .
    H H5 0.364461 0.271568 0.362714 0.1123 Uiso d . 1 . .
    N N1 0.68183(18) 0.34619(10) 0.65226(9) 0.0859(5) Uani d . 1 . .
    H H1a 0.776(2) 0.3866(12) 0.6868(10) 0.1031 Uiso d . 1 . .
    H H1b 0.631(2) 0.2960(12) 0.6815(11) 0.1031 Uiso d . 1 . .
    N N2 0.54018(19) 0.38706(11) 0.34930(8) 0.0943(5) Uani d . 1 . .
    N N3 0 0.47492(16) 0.75 0.1020(8) Uani d . 1 . .
    N N4 0 0.57130(18) 0.75 0.0768(6) Uani d . 1 . .
    N N5 0 0.66663(17) 0.75 0.1074(8) Uani d . 1 . .
    H H2a 0.5 0.389(2) 0.25 0.160(9) Uiso d . 1 . .
loop_
    _atom_site_aniso_label
    _atom_site_aniso_U_11
    _atom_site_aniso_U_22
    _atom_site_aniso_U_33
    _atom_site_aniso_U_12
    _atom_site_aniso_U_13
    _atom_site_aniso_U_23
    _atom_site_aniso_type_symbol
    C1 0.0946(10) 0.0866(10) 0.0930(11) 0.0183(8) 0.0376(9) 0.0120(8) C
    C2 0.0752(8) 0.0760(8) 0.0853(10) 0.0109(6) 0.0224(7) 0.0054(7) C
    C3 0.0685(7) 0.0688(7) 0.0762(9) 0.0166(6) 0.0205(6) 0.0039(6) C
    C4 0.0762(8) 0.0795(8) 0.0847(10) 0.0065(6) 0.0205(7) 0.0007(7) C
    C5 0.0948(10) 0.0999(10) 0.0854(11) 0.0105(8) 0.0125(8) -0.0094(8) C
    N1 0.0909(8) 0.0865(8) 0.0804(9) -0.0012(5) 0.0144(6) 0.0093(6) N
    N2 0.1093(9) 0.1039(9) 0.0725(8) 0.0233(7) 0.0229(7) 0.0027(7) N
    N3 0.0983(12) 0.0857(11) 0.1212(15) 0 0.0154(10) 0 N
    N4 0.0625(8) 0.1024(13) 0.0667(9) 0 0.0143(6) 0 N
    N5 0.1140(14) 0.0918(12) 0.1263(15) 0 0.0495(12) 0 N
loop_
    _geom_bond_atom_site_label_1
    _geom_bond_atom_site_label_2
    _geom_bond_site_symmetry_1
    _geom_bond_site_symmetry_2
    _geom_bond_distance
    _geom_bond_publ_flag
    C1 H1 . . 0.93 ?
    C1 C2 . . 1.359(2) ?
    C1 N2 . . 1.334(2) ?
    C2 H2 . . 0.93 ?
    C2 C3 . . 1.397(2) ?
    C3 C4 . . 1.3935(19) ?
    C3 N1 . . 1.345(2) ?
    C4 H4 . . 0.93 ?
    C4 C5 . . 1.362(2) ?
    C5 H5 . . 0.93 ?
    C5 N2 . . 1.340(2) ?
    N1 H1a . . 0.927(14) ?
    N1 H1b . . 0.857(16) ?
    H1a H1b . . 1.55(2) ?
    N2 H2a . . 1.3391(16) ?
    N3 N4 . . 1.180(3) ?
    N4 N5 . . 1.168(3) ?
loop_
    _geom_angle_atom_site_label_1
    _geom_angle_atom_site_label_2
    _geom_angle_atom_site_label_3
    _geom_angle_site_symmetry_1
    _geom_angle_site_symmetry_2
    _geom_angle_site_symmetry_3
    _geom_angle
    _geom_angle_publ_flag
    H1 C1 C2 . . . 118.36 ?
    H1 C1 N2 . . . 118.36 ?
    C2 C1 N2 . . . 123.27(14) ?
    C1 C2 H2 . . . 120.21 ?
    C1 C2 C3 . . . 119.58(12) ?
    H2 C2 C3 . . . 120.21 ?
    C2 C3 C4 . . . 116.91(12) ?
    C2 C3 N1 . . . 121.21(11) ?
    C4 C3 N1 . . . 121.88(12) ?
    C3 C4 H4 . . . 120.16 ?
    C3 C4 C5 . . . 119.68(13) ?
    H4 C4 C5 . . . 120.16 ?
    C4 C5 H5 . . . 118.53 ?
    C4 C5 N2 . . . 122.95(13) ?
    H5 C5 N2 . . . 118.53 ?
    C3 N1 H1a . . . 120.0(9) ?
    C3 N1 H1b . . . 119.1(9) ?
    H1a N1 H1b . . . 120.6(13) ?
    C1 N2 C5 . . . 117.61(13) ?
    C1 N2 H2a . . . 123.9(8) ?
    C5 N2 H2a . . . 118.2(9) ?
    N3 N4 N5 . . . 180.0(5) ?
    N2 H2a N2 . . 2_655 178(2) ?
loop_
    _geom_torsion_atom_site_label_1
    _geom_torsion_atom_site_label_2
    _geom_torsion_atom_site_label_3
    _geom_torsion_atom_site_label_4
    _geom_torsion_site_symmetry_1
    _geom_torsion_site_symmetry_2
    _geom_torsion_site_symmetry_3
    _geom_torsion_site_symmetry_4
    _geom_torsion
    _geom_torsion_publ_flag
    ? ? ? ? ? ? ? ? ? ?
loop_
    _geom_hbond_atom_site_label_D
    _geom_hbond_atom_site_label_H
    _geom_hbond_atom_site_label_A
    _geom_hbond_site_symmetry_D
    _geom_hbond_site_symmetry_H
    _geom_hbond_site_symmetry_A
    _geom_hbond_distance_DH
    _geom_hbond_distance_HA
    _geom_hbond_distance_DA
    _geom_hbond_angle_DHA
    _geom_hbond_publ_flag
    N2 H2a N2 . . 2_655 1.3391(16) 1.3391(16) 2.678(3) 178(2) yes
    N1 H1a N3 . . 1_655 0.927(14) 2.067(14) 2.990(2) 173.6(13) yes
    N1 H1b N5 . . 5_545 0.857(16) 2.154(16) 3.010(2) 177.9(14) yes
_iucr_refine_instructions_details
;
#m40
   19    0    0    1
 1.002095 0.000000 0.000000 0.000000 0.000000 0.000000      100000
 0.000000 0.000000                                          00
 0.000000 0.000000 0.000000 0.000000 0.000000 0.000000      000000
 0.000000 0.000000 0.000000 0.000000 0.000000 0.000000      000000
C1        1  2     1.000000 0.671851 0.445844 0.401744
 0.094572 0.086631 0.093038 0.018305 0.037627 0.012045      0111111111
H1        2  1     1.000000 0.732036 0.496631 0.368331
 0.106716 0.000000 0.000000 0.000000 0.000000 0.000000      0000000000
C2        1  2     1.000000 0.722452 0.435236 0.501544
 0.075192 0.076042 0.085340 0.010893 0.022449 0.005442      0111111111
H2        2  1     1.000000 0.814514 0.478469 0.535055
 0.093370 0.000000 0.000000 0.000000 0.000000 0.000000      0000000000
C3        1  2     1.000000 0.635294 0.358962 0.553505
 0.068505 0.068783 0.076236 0.016593 0.020467 0.003906      0111111111
C4        1  2     1.000000 0.498579 0.297297 0.498257
 0.076232 0.079476 0.084683 0.006488 0.020548 0.000746      0111111111
H4        2  1     1.000000 0.436698 0.245345 0.529429
 0.095153 0.000000 0.000000 0.000000 0.000000 0.000000      0000000000
C5        1  2     1.000000 0.456025 0.313467 0.398423
 0.094839 0.099901 0.085443 0.010470 0.012482-0.009406      0111111111
H5        2  1     1.000000 0.364461 0.271568 0.362714
 0.112345 0.000000 0.000000 0.000000 0.000000 0.000000      0000000000
N1        3  2     1.000000 0.681830 0.346193 0.652264
 0.090906 0.086547 0.080439-0.001191 0.014350 0.009324      0111111111
H1a       2  1     1.000000 0.776013 0.386615 0.686806
 0.103086 0.000000 0.000000 0.000000 0.000000 0.000000      0111000000
H1b       2  1     1.000000 0.630633 0.295984 0.681505
 0.103086 0.000000 0.000000 0.000000 0.000000 0.000000      0111000000
N2        3  2     1.000000 0.540175 0.387056 0.349303
 0.109284 0.103934 0.072509 0.023295 0.022906 0.002686      0111111111
N2'       3  2     0.000000 0.460546 0.387075 0.151102
 0.107234 0.100205 0.076916 0.021667 0.024003 0.002188      0000000000
H2a'      2  1     0.000000 0.504816 0.389128 0.278840
 0.112529 0.000000 0.000000 0.000000 0.000000 0.000000      0000000000
N3        3  2     0.500000 0.000000 0.474919 0.750000
 0.098315 0.085730 0.121235 0.000000 0.015417 0.000000      0010111010
N4        3  2     0.500000 0.000000 0.571296 0.750000
 0.062482 0.102421 0.066725 0.000000 0.014262 0.000000      0010111010
N5        3  2     0.500000 0.000000 0.666630 0.750000
 0.113971 0.091848 0.126348 0.000000 0.049487 0.000000      0010111010
H2a       2  1     0.500000 0.500000 0.389397 0.250000
 0.160130 0.000000 0.000000 0.000000 0.000000 0.000000      0010100000
----------------------------   s.u. block   ----------------------------
 0.002932 0.000000 0.000000 0.000000 0.000000 0.000000
 0.000000 0.000000
 0.000000 0.000000 0.000000 0.000000 0.000000 0.000000
 0.000000 0.000000 0.000000 0.000000 0.000000 0.000000
C1                 0.000000 0.000206 0.000120 0.000118
 0.000980 0.000961 0.001092 0.000769 0.000861 0.000825
H1                 0.000000-0.100000-0.100000-0.100000
 0.000000 0.000000 0.000000 0.000000 0.000000 0.000000
C2                 0.000000 0.000168 0.000097 0.000108
 0.000784 0.000846 0.000963 0.000579 0.000682 0.000673
H2                 0.000000-0.100000-0.100000-0.100000
 0.000000 0.000000 0.000000 0.000000 0.000000 0.000000
C3                 0.000000 0.000158 0.000092 0.000096
 0.000715 0.000692 0.000875 0.000558 0.000637 0.000649
C4                 0.000000 0.000173 0.000108 0.000105
 0.000795 0.000826 0.000953 0.000618 0.000683 0.000688
H4                 0.000000-0.100000-0.100000-0.100000
 0.000000 0.000000 0.000000 0.000000 0.000000 0.000000
C5                 0.000000 0.000209 0.000121 0.000116
 0.001043 0.001040 0.001050 0.000769 0.000847 0.000847
H5                 0.000000-0.100000-0.100000-0.100000
 0.000000 0.000000 0.000000 0.000000 0.000000 0.000000
N1                 0.000000 0.000175 0.000100 0.000092
 0.000833 0.000836 0.000879 0.000538 0.000647 0.000607
H1a                0.000000 0.001959 0.001175 0.001003
 0.000000 0.000000 0.000000 0.000000 0.000000 0.000000
H1b                0.000000 0.001973 0.001212 0.001104
 0.000000 0.000000 0.000000 0.000000 0.000000 0.000000
N2                 0.000000 0.000186 0.000108 0.000082
 0.000932 0.000872 0.000765 0.000720 0.000720 0.000694
N2'                0.000000 0.000000 0.000000 0.000000
 0.000000 0.000000 0.000000 0.000000 0.000000 0.000000
H2a'               0.000000 0.000000 0.000000 0.000000
 0.000000 0.000000 0.000000 0.000000 0.000000 0.000000
N3                 0.000000 0.000000 0.000158 0.000000
 0.001194 0.001109 0.001454 0.000000 0.001020 0.000000
N4                 0.000000 0.000000 0.000182 0.000000
 0.000817 0.001279 0.000903 0.000000 0.000636 0.000000
N5                 0.000000 0.000000 0.000166 0.000000
 0.001355 0.001246 0.001544 0.000000 0.001161 0.000000
H2a                0.000000 0.000000 0.002164 0.000000
 0.008813 0.000000 0.000000 0.000000 0.000000 0.000000
--------------------------   Saved points   ----------------------------
    0
--------------------------   Fourier maxima   --------------------------
    1    1    1
max1      1  1     1.000000 0.000000 0.255594 0.250000      000  0  0  0
     0.08     0.06
max2      1  1     1.000000 0.248106 0.138566 0.445316      000  0  0  0
     0.07     0.06
max3      1  1     1.000000 0.000000 0.428926 0.750000      000  0  0  0
     0.07     0.05
max4      1  1     1.000000 0.064224 0.487201 0.294113      000  0  0  0
     0.07     0.05
max5      1  1     1.000000 0.081498 0.431612 0.229574      000  0  0  0
     0.06     0.04
max6      1  1     1.000000 0.119436 0.060625 0.169436      000  0  0  0
     0.06     0.04
max7      1  1     1.000000 0.175908 0.124772 0.354913      000  0  0  0
     0.05     0.04
max8      1  1     1.000000 0.086548 0.110792 0.194635      000  0  0  0
     0.06     0.04
max9      1  1     1.000000-0.001401 0.208297 0.152431      000  0  0  0
     0.04     0.03
max10     1  1     1.000000 0.109331 0.215039 0.410162      000  0  0  0
     0.03     0.03
--------------------------   Fourier minima   --------------------------
    1    1    1
min1      1  1     1.000000 0.085833 0.051530 0.745795      000  0  0  0
     0.07     0.06
min2      1  1     1.000000 0.065959 0.328693 0.897108      000  0  0  0
     0.06     0.06
min3      1  1     1.000000 0.032509 0.372028 0.381367      000  0  0  0
     0.05     0.05
min4      1  1     1.000000 0.059378 0.253096 0.991446      000  0  0  0
     0.06     0.05
min5      1  1     1.000000 0.057136 0.034006 0.505491      000  0  0  0
     0.05     0.05
min6      1  1     1.000000 0.025487 0.263867 0.728015      000  0  0  0
     0.05     0.05
min7      1  1     1.000000 0.000000 0.183826 0.750000      000  0  0  0
     0.07     0.04
min8      1  1     1.000000 0.065643 0.407393 0.433222      000  0  0  0
     0.05     0.04
min9      1  1     1.000000 0.061139 0.144164 0.929666      000  0  0  0
     0.04     0.04
min10     1  1     1.000000 0.037548-0.007855 0.285249      000  0  0  0
     0.06     0.04
------------------------------------------------------------------------
#m50
Version Jana2006
title
cell 7.507 12.247 13.634 90 99.278 90
esdcell 0.003 0.005 0.005 0 0.005 0
spgroup C2/c 15 22
lattice C
symmetry x y z
symmetry -x y -z+1/2
symmetry -x -y -z
symmetry x -y z+1/2
unitsnumb 4
chemform C10 H13 N7
formtab -62
atom C atradius 0.77 color 128073041
atom H atradius 0.46 color 255204204
atom N atradius 0.74 color 176185230
roundmethod 1
end
*******************************************************************************
contour
  plane Plane#1
    pntplane 1 C1
    pntplane 1 N2
    pntplane 1 N2'
    dltplane 0.1
    scpplane 6 6 0
    shfplane 1 2 0
    drawatom N2 Blue 2
    drawatom C1 Gray 2
    drawatom C5 Gray 2
    drawatom N2' Blue 2
  endplane
end contour
dist
  angles 1 lsttype 1 dmax 1.7
  selfirst C1 H1 C2 H2 C3 C4 H4 C5 H5 N1 H1a H1b N2 N3 N4 N5 H2a
  selsecnd C1 H1 C2 H2 C3 C4 H4 C5 H5 N1 H1a H1b N2 N3 N4 N5 H2a
  plane N2 C1 C2 C3 C4 C5
end dist
fourier
  maptype 6
end fourier
refine
  fsquare 1
  keep hydro triang C1 2 1 N2 C2 0.93 H1
  keep ADP riding C1 1.2 H1
  keep hydro triang C2 2 1 C1 C3 0.93 H2
  keep ADP riding C2 1.2 H2
  keep hydro triang C4 2 1 C5 C3 0.93 H4
  keep ADP riding C4 1.2 H4
  keep hydro triang C5 2 1 N2 C4 0.93 H5
  keep ADP riding C5 1.2 H5
  keep ADP riding N1 1.2 H1a H1b
end refine
  keep hydro triang N2 2 1 C1 C5 0.86 H2a
  keep hydro triang N1 1 2 C3 0.86 H1a H1b
  keep ADP riding N2 1.2 H2a
  distfix 0.86 0.01 N2 H2a;
  distfix 0.86 0.01 N1 H1a; N1 H1b;
;
