# Supplementary material for: A long symmetric N⋯H⋯N hydrogen bond in bis­(4-amino­pyridinium)(1+) azide(1−): redetermination from the original data
Source: Acta Crystallogr E Crystallogr Commun. 2017 Aug 15;73(Pt 9):1344–7. doi: 10.1107/S2056989017011537 (PMC5588577; doi:10.1107/S2056989017011537)
Supplement: Supplementary file 2 [file e-73-01344-Isup2.hkl]

#
# h,k,l, Fc-squared, Fo-squared, sigma(Fo-squared) and status flag
#
data_I
_shelx_title                             '   '
_shelx_refln_list_code                   4
_shelx_F_calc_maximum                    142.05
_exptl_crystal_F_000                     488
_reflns_d_resolution_high                ?

loop_
 _symmetry_equiv_pos_as_xyz
 'x, y, z'
 '-x, y, -z+1/2'
 '-x, -y, -z'
 'x, -y, z+1/2'
 'x+1/2, y+1/2, z'
 '-x+1/2, y+1/2, -z+1/2'
 '-x+1/2, -y+1/2, -z'
 'x+1/2, -y+1/2, z+1/2'

_cell_length_a                           7.507(3)
_cell_length_b                           12.247(5)
_cell_length_c                           13.634(5)
_cell_angle_alpha                        90
_cell_angle_beta                         99.278(5)
_cell_angle_gamma                        90

_shelx_F_squared_multiplier              1.000

loop_
 _refln_index_h
 _refln_index_k
 _refln_index_l
 _refln_F_squared_calc
 _refln_F_squared_meas
 _refln_F_squared_sigma
 _refln_observed_status
   2   0   0  4301.46  3007.78   901.22 o
   4   0   0  1847.19  1436.57   513.94 <
   6   0   0   543.44   552.88    80.26 o
   8   0   0    15.03    18.92     1.79 o
   1   1   0  3586.75  3482.29    85.74 o
   3   1   0  3428.06  3408.30   104.56 o
   5   1   0    24.18    22.31     4.78 o
   7   1   0    16.85    21.41     1.10 o
   0   2   0     2.45     3.88     2.59 <
   2   2   0  2508.55  2462.77    43.22 o
   4   2   0    52.53    44.02     1.19 o
   6   2   0     1.28     0.90     0.40 <
   8   2   0     0.18     0.20     0.60 <
   1   3   0 11237.40 12171.30   527.29 o
   3   3   0    99.41    95.30     1.19 o
   5   3   0    85.94    85.94     2.79 o
   7   3   0    43.25    46.31     2.99 o
   0   4   0  3155.25  3151.98    15.53 o
   2   4   0     0.32     0.60     0.20 o
   4   4   0    62.86    59.25     1.10 o
   6   4   0    14.02    13.54     0.90 o
   8   4   0     0.00     0.30     0.60 <
   1   5   0    11.56     7.77     0.50 o
   3   5   0   137.30   138.82     1.79 o
   5   5   0     7.69     8.07     0.70 o
   7   5   0     4.29     4.78     0.90 o
   0   6   0   431.33   450.01     6.27 o
   2   6   0   100.52   101.87     1.49 o
   4   6   0     3.64     4.58     0.60 o
   6   6   0    16.79    18.82     1.19 o
   8   6   0     0.29     1.49     1.19 <
   1   7   0    19.33    21.11     0.80 o
   3   7   0    91.90    87.23     1.39 o
   5   7   0    26.15    24.30     2.99 o
   7   7   0    10.32    10.95     1.49 o
   0   8   0   333.33   282.81    48.70 o
   2   8   0     2.83     2.59     0.60 o
   4   8   0   117.79   103.86     4.28 o
   6   8   0     1.58     0.80     0.80 <
   1   9   0    28.31    26.69     1.10 o
   3   9   0   311.38   318.17    10.36 o
   5   9   0     0.70     0.40     0.80 <
   0  10   0    85.54    92.31     2.79 o
   2  10   0   223.06   222.37     8.46 o
   4  10   0    31.19    28.38     1.99 o
   6  10   0     1.29     1.49     1.00 <
   1  11   0     6.09     7.17     0.90 o
   3  11   0    48.72    42.92     2.29 o
   5  11   0     1.20     2.39     1.19 <
   0  12   0     8.55    13.84     1.99 o
   2  12   0     2.59     2.79     0.80 o
   4  12   0     0.66     0.50     0.90 <
   1  13   0     5.72     5.68     1.19 o
   3  13   0    30.89    30.87     2.19 o
   0  14   0    12.15    20.12     2.69 o
   2  14   0     5.42     3.29     1.69 <
  -7   1   1    13.71    12.75     2.69 o
  -5   1   1   340.93   355.31    16.93 o
  -3   1   1    76.34    69.21     6.27 o
  -1   1   1  4531.38  3893.47   220.08 o
   1   1   1  3399.61  2972.93   399.33 o
   3   1   1   905.03   868.85    24.10 o
   5   1   1    30.15    32.96     4.78 o
   7   1   1     4.79     5.58     0.80 o
  -8   2   1     2.45     3.29     0.90 o
  -6   2   1     4.77     3.68     0.70 o
  -4   2   1     2.75     3.09     0.40 o
  -2   2   1 19768.50 20176.90  1049.60 o
   0   2   1  2204.29  2259.42   113.82 o
   2   2   1   247.05   228.34     4.58 o
   4   2   1  1738.12  1780.93    34.46 o
   6   2   1     2.28     3.19     0.60 o
   8   2   1     0.35     0.50     0.50 <
  -7   3   1     0.61     1.59     0.70 <
  -5   3   1     3.80     5.78     0.70 o
  -3   3   1     0.23    22.70    12.45 <
  -1   3   1  8415.84  8649.31   288.29 o
   1   3   1  3981.36  4131.67   115.51 o
   3   3   1     2.61     2.19     0.20 o
   5   3   1    17.28    16.23     0.80 o
   7   3   1    20.09    19.42     1.10 o
  -8   4   1     0.54     1.10     0.90 <
  -6   4   1   190.36   191.90     4.68 o
  -4   4   1    81.99    83.45     1.29 o
  -2   4   1   110.65   113.82     1.49 o
   0   4   1   456.92   432.19     6.87 o
   2   4   1  1365.13  1406.30    33.76 o
   4   4   1    70.39    66.72     1.59 o
   6   4   1    21.32    21.81     1.00 o
   8   4   1     0.11     0.00     1.29 <
  -7   5   1     1.50     2.29     0.60 o
  -5   5   1   162.51   160.13     2.49 o
  -3   5   1  1766.28  1727.95    17.53 o
  -1   5   1   419.16   417.45     4.18 o
   1   5   1   123.46   123.58     1.99 o
   3   5   1    41.71    47.40     1.49 o
   5   5   1    12.60    12.85     0.80 o
   7   5   1     0.16     0.00     0.80 <
  -8   6   1    10.61    11.75     2.29 o
  -6   6   1    18.36    16.33     1.19 o
  -4   6   1   259.50   243.78     2.39 o
  -2   6   1   956.19   951.81    23.60 o
   0   6   1    76.97    82.55     1.69 o
   2   6   1    39.19    44.61     1.10 o
   4   6   1     3.31     3.78     0.50 o
   6   6   1     0.04     0.00     0.70 <
  -7   7   1     0.80     0.00     0.80 <
  -5   7   1    13.36    20.31     2.79 o
  -3   7   1   113.32   111.43     2.79 o
  -1   7   1    22.69    22.90     1.00 o
   1   7   1   206.15   205.14     2.49 o
   3   7   1    74.09    69.31     1.89 o
   5   7   1    13.99    22.11     3.58 o
   7   7   1     3.42     1.10     1.10 <
  -6   8   1    11.78     9.86     1.39 o
  -4   8   1    17.17    17.92     1.29 o
  -2   8   1    59.69    59.25     1.49 o
   0   8   1   272.01   270.96     6.47 o
   2   8   1   112.23   114.12     2.69 o
   4   8   1    23.91    23.70     1.69 o
   6   8   1     0.10     0.10     0.80 <
  -7   9   1     2.20     3.88     1.19 o
  -5   9   1     0.00     1.00     0.90 <
  -3   9   1   176.66   170.29     6.97 o
  -1   9   1    54.70    50.49     1.39 o
   1   9   1    27.22    32.76     1.19 o
   3   9   1    10.56    12.05     1.39 o
   5   9   1    26.55    29.28     2.09 o
  -6  10   1    11.30    11.55     2.29 o
  -4  10   1     0.43     0.20     0.80 <
  -2  10   1    27.74    29.68     1.69 o
   0  10   1    59.46    58.26     1.59 o
   2  10   1    34.31    34.85     1.59 o
   4  10   1    23.65    23.30     1.89 o
   6  10   1     0.59     0.00     0.90 <
  -5  11   1    13.01    16.03     1.79 o
  -3  11   1    33.63    31.57     2.09 o
  -1  11   1     2.59     2.19     0.60 o
   1  11   1   270.49   280.62     5.48 o
   3  11   1     4.11     4.58     1.10 o
   5  11   1     4.71     6.47     1.39 o
  -4  12   1     3.44     2.19     1.19 <
  -2  12   1    51.18    57.76     5.28 o
   0  12   1     4.10     2.49     0.70 o
   2  12   1    27.05    24.60     1.89 o
   4  12   1    17.16    18.22     1.89 o
  -3  13   1     2.14     2.39     1.49 <
  -1  13   1    13.46    15.83     4.28 o
   1  13   1    32.53    33.76     2.09 o
   3  13   1     0.01     0.90     0.90 <
  -2  14   1     0.16     0.30     0.90 <
   0  14   1     5.36     1.39     1.00 <
   2  14   1     0.30     0.00     1.19 <
  -8   0   2     3.37     2.89     1.39 <
  -6   0   2    70.23    70.21     3.49 o
  -4   0   2   481.04   451.01     6.87 o
  -2   0   2  1146.34  1189.41     8.46 o
   0   0   2  1166.45   963.46     6.67 o
   2   0   2  5136.56  5388.69    73.89 o
   4   0   2    17.38    17.03     0.80 o
   6   0   2     3.83     7.17     1.10 o
   8   0   2     0.41     2.49     1.19 <
  -7   1   2     8.19     6.07     2.59 <
  -5   1   2   209.21   210.82     8.96 o
  -3   1   2   159.29   159.23     7.37 o
  -1   1   2  5729.03  5655.18   316.37 o
   1   1   2  4544.40  4809.72   139.32 o
   3   1   2   293.83   271.86     2.59 o
   5   1   2   385.49   376.72     9.56 o
   7   1   2    24.10    24.30     1.19 o
  -8   2   2    30.94    30.97     2.09 o
  -6   2   2   160.02   158.34    11.95 o
  -4   2   2    54.31    51.48     3.98 o
  -2   2   2 16166.50 15654.10   877.62 o
   0   2   2   767.10   751.25    38.04 o
   2   2   2   671.72   661.72    38.64 o
   4   2   2   300.61   287.39    27.88 o
   6   2   2    11.43     8.86     2.89 o
   8   2   2     2.70     1.89     0.60 o
  -7   3   2    90.55   101.97     5.68 o
  -5   3   2   113.84   117.90     2.79 o
  -3   3   2   211.99   195.38     3.68 o
  -1   3   2  8617.45  7553.41   764.59 o
   1   3   2  1461.92  1388.18    58.45 o
   3   3   2    51.24    55.97     2.79 o
   5   3   2    13.85    15.04     0.80 o
   7   3   2     0.83     0.10     0.50 <
  -8   4   2     2.44     2.29     1.00 <
  -6   4   2    18.22    17.43     1.10 o
  -4   4   2  1231.00  1228.25    19.42 o
  -2   4   2    25.84    26.89     0.70 o
   0   4   2   287.55   272.36     5.48 o
   2   4   2   523.58   586.64    15.44 o
   4   4   2    34.42    34.36     1.19 o
   6   4   2     3.98     3.58     0.60 o
   8   4   2     0.50     0.90     1.49 <
  -7   5   2    37.60    36.55     2.39 o
  -5   5   2   170.24   169.39     6.87 o
  -3   5   2  2499.05  2457.69    37.44 o
  -1   5   2  1673.62  1682.74    42.42 o
   1   5   2   342.00   335.19     7.17 o
   3   5   2    93.39    99.88     2.19 o
   5   5   2     8.92     9.36     0.80 o
   7   5   2     0.20     0.00     0.70 <
  -8   6   2    12.77    10.75     2.29 o
  -6   6   2     9.61     9.06     1.00 o
  -4   6   2    71.45    65.33     1.49 o
  -2   6   2  1498.60  1477.50    29.87 o
   0   6   2   101.39   100.78     2.99 o
   2   6   2   169.07   156.24     4.08 o
   4   6   2    14.33    15.14     1.00 o
   6   6   2     2.04     2.19     0.70 o
  -7   7   2     7.38     7.07     1.29 o
  -5   7   2   479.62   464.05     8.07 o
  -3   7   2    48.57    46.50     1.39 o
  -1   7   2    81.99    86.04     2.89 o
   1   7   2   813.54   805.32    18.82 o
   3   7   2    23.71    27.19     1.19 o
   5   7   2     9.04    12.45     1.10 o
   7   7   2     0.05     0.90     1.10 <
  -6   8   2     8.50     7.77     1.29 o
  -4   8   2   386.60   363.67     5.78 o
  -2   8   2    57.54    49.69     1.49 o
   0   8   2   149.09   171.98     4.78 o
   2   8   2     0.00     0.00     0.40 <
   4   8   2     2.17     1.59     0.60 <
   6   8   2    22.03    24.00     1.89 o
  -7   9   2     0.35     0.20     0.90 <
  -5   9   2    35.44    26.59     1.89 o
  -3   9   2    14.60    12.45     0.90 o
  -1   9   2    74.08    67.12     6.57 o
   1   9   2    21.70    21.71     1.19 o
   3   9   2     8.76     8.86     1.19 o
   5   9   2     3.95     1.99     0.90 <
  -6  10   2    14.54    12.65     1.69 o
  -4  10   2    30.40    28.38     1.99 o
  -2  10   2    28.45    29.68     1.19 o
   0  10   2     0.44     0.70     0.50 <
   2  10   2   130.95   137.12     2.79 o
   4  10   2    14.74    13.24     1.59 o
   6  10   2     3.17     3.29     1.19 <
  -5  11   2     9.46     7.47     1.39 o
  -3  11   2    14.34    15.53     1.99 o
  -1  11   2     1.20     0.80     0.70 <
   1  11   2     0.76     0.00     0.60 <
   3  11   2    18.71    20.51     1.89 o
   5  11   2     0.26     0.20     0.90 <
  -4  12   2     7.47     9.96     1.79 o
  -2  12   2     1.75     2.59     0.90 <
   0  12   2    25.21    31.17     1.59 o
   2  12   2    11.35    15.14     1.69 o
   4  12   2     0.58     0.30     0.90 <
  -3  13   2     1.55     0.10     1.10 <
  -1  13   2     7.06     5.48     4.28 <
   1  13   2     5.67     3.98     0.90 o
   3  13   2     0.86     0.40     1.29 <
  -2  14   2     2.65     1.59     0.90 <
   0  14   2    13.69    12.55     1.69 o
   2  14   2     2.82     4.18     1.19 o
  -7   1   3    32.75    38.64     2.49 o
  -5   1   3    95.60    91.32     2.69 o
  -3   1   3  1098.96  1088.73     6.97 o
  -1   1   3   778.86   790.78    23.30 o
   1   1   3  3194.00  3386.69    23.50 o
   3   1   3   946.89  1004.29    26.99 o
   5   1   3    47.02    48.60     4.18 o
   7   1   3     7.57     9.46     0.90 o
  -8   2   3    54.50    31.57    23.50 <
  -6   2   3   100.96    85.54    12.15 o
  -4   2   3     0.22     0.10     0.30 <
  -2   2   3   343.37   347.44    15.44 o
   0   2   3   106.74   117.11     6.87 o
   2   2   3   226.21   255.13     8.36 o
   4   2   3    16.46    21.01     0.90 o
   6   2   3     0.00     0.30     0.50 <
   8   2   3     1.64     2.09     0.80 <
  -7   3   3     8.90     7.17     1.19 o
  -5   3   3    49.82    39.63     4.58 o
  -3   3   3   347.39   345.95     7.87 o
  -1   3   3   313.54   317.67     3.88 o
   1   3   3     1.63     1.49     0.40 o
   3   3   3   288.16   293.77    11.15 o
   5   3   3    34.70    33.96     1.39 o
   7   3   3    12.70     5.97     2.29 <
  -8   4   3     9.41     6.67     1.39 o
  -6   4   3    85.39    86.04     2.29 o
  -4   4   3   742.70   744.78    10.56 o
  -2   4   3   322.39   325.24     6.77 o
   0   4   3   318.83   348.14    11.45 o
   2   4   3   387.20   386.58    15.04 o
   4   4   3    27.49    26.59     1.19 o
   6   4   3     1.69     1.00     0.60 <
   8   4   3     2.04     1.10     0.80 <
  -7   5   3    20.69    21.01     1.49 o
  -5   5   3    19.82    18.82     0.90 o
  -3   5   3  2656.87  2613.24    61.94 o
  -1   5   3   866.28   872.94    19.62 o
   1   5   3   415.35   426.21    21.51 o
   3   5   3   116.77   128.76     5.68 o
   5   5   3    12.66    12.05     0.90 o
   7   5   3     1.47     2.29     0.80 <
  -8   6   3     1.64     1.10     0.90 <
  -6   6   3   128.34   117.81     5.28 o
  -4   6   3    12.44     9.16     0.70 o
  -2   6   3     7.24    10.75     0.90 o
   0   6   3   975.67  1000.80    37.04 o
   2   6   3    23.59    25.89     2.19 o
   4   6   3    46.31    49.99     2.19 o
   6   6   3     4.03     3.39     1.00 o
  -7   7   3     0.02     0.00     0.60 <
  -5   7   3   134.72   125.57     2.79 o
  -3   7   3    16.70    18.32     0.90 o
  -1   7   3    81.98    72.50    12.05 o
   1   7   3    33.20    35.95     1.00 o
   3   7   3    51.36    55.97     3.88 o
   5   7   3    21.39    22.31     1.49 o
   7   7   3     0.03     0.00     0.70 <
  -6   8   3     0.56     0.20     0.60 <
  -4   8   3   228.62   224.76     7.37 o
  -2   8   3     0.00     0.10     0.30 <
   0   8   3    28.47    34.16     1.49 o
   2   8   3     8.14     7.67     0.90 o
   4   8   3     6.54     6.67     0.90 o
   6   8   3     7.26     7.87     1.39 o
  -7   9   3    19.67    16.63     1.99 o
  -5   9   3     8.69     8.76     1.00 o
  -3   9   3     5.74     6.47     0.70 o
  -1   9   3   345.30   326.73    14.24 o
   1   9   3   100.37    92.81     4.78 o
   3   9   3    28.62    31.67     1.89 o
   5   9   3     1.82     0.90     0.80 <
  -6  10   3     7.22     5.68     2.39 <
  -4  10   3    19.98    22.01     1.39 o
  -2  10   3    25.17    26.19     1.79 o
   0  10   3     5.49     5.68     0.80 o
   2  10   3    24.34    23.80     1.79 o
   4  10   3    34.61    34.56     2.99 o
  -5  11   3    37.45    37.74     2.49 o
  -3  11   3     7.82     8.86     1.29 o
  -1  11   3    14.29     9.56     4.28 <
   1  11   3     1.33     1.79     0.60 <
   3  11   3     4.69     8.36     1.39 o
   5  11   3     0.16     0.00     0.90 <
  -4  12   3     0.00     0.10     1.10 <
  -2  12   3     7.85     8.36     1.00 o
   0  12   3    32.94    38.94     1.99 o
   2  12   3    19.05    21.81     2.49 o
   4  12   3     1.17     0.00     0.90 <
  -3  13   3     0.49     0.70     0.90 <
  -1  13   3     3.39     3.58     0.90 o
   1  13   3     6.78     7.57     1.39 o
   3  13   3     1.18     1.10     1.00 <
  -2  14   3     0.68     1.19     1.00 <
   0  14   3     3.28     3.29     1.10 <
  -8   0   4   145.12   145.19     6.07 o
  -6   0   4     6.51     6.97     1.49 o
  -4   0   4  4329.25  4442.46    23.80 o
  -2   0   4  2166.52  2120.80    13.05 o
   0   0   4   145.48   145.49     2.79 o
   2   0   4   611.48   652.76    23.70 o
   4   0   4    67.23    68.51     2.09 o
   6   0   4    26.31    26.29     1.69 o
   8   0   4    24.18    26.99     2.09 o
  -7   1   4    64.82    71.80     2.89 o
  -5   1   4    69.24    65.92     5.48 o
  -3   1   4     0.17     0.90     0.90 <
  -1   1   4  6438.93  6924.25    26.69 o
   1   1   4  3453.09  3790.10   114.82 o
   3   1   4   805.98   833.01    22.31 o
   5   1   4   130.87   130.95     4.18 o
   7   1   4     6.18     6.77     0.80 o
  -8   2   4     1.34     1.29     0.90 <
  -6   2   4    20.38    19.62     1.49 o
  -4   2   4    70.72    69.01     2.09 o
  -2   2   4   288.54   300.84     3.39 o
   0   2   4   306.88   307.81     3.19 o
   2   2   4     0.03     0.20     0.20 <
   4   2   4    36.98    35.95     1.49 o
   6   2   4     2.76     3.19     0.60 o
   8   2   4     0.11     0.80     0.80 <
  -7   3   4    28.66    23.50     6.27 o
  -5   3   4     1.05     1.49     0.60 <
  -3   3   4   623.28   636.73    14.04 o
  -1   3   4    59.60    57.96     5.18 o
   1   3   4   152.41   149.07     6.57 o
   3   3   4    70.40    67.82     7.67 o
   5   3   4     0.22     3.68     1.49 <
   7   3   4    18.35    20.61     1.49 o
  -8   4   4     4.53     4.68     2.29 <
  -6   4   4    33.81    35.15     1.89 o
  -4   4   4    17.65    10.85     2.69 o
  -2   4   4     0.36     1.19     0.60 <
   0   4   4   967.73   969.63    41.13 o
   2   4   4   879.93   918.35    36.25 o
   4   4   4   114.15   110.93     4.48 o
   6   4   4     0.26     0.90     0.70 <
  -7   5   4    17.82    18.82     4.08 o
  -5   5   4    10.94    11.55     0.90 o
  -3   5   4   124.82   115.51     4.88 o
  -1   5   4    40.58    48.00     1.79 o
   1   5   4   128.49   139.02     6.07 o
   3   5   4   182.27   201.85     9.06 o
   5   5   4     0.01     1.19     0.50 <
   7   5   4    11.55    15.44     1.39 o
  -8   6   4     2.56     2.59     1.10 <
  -6   6   4     6.21     8.66     1.10 o
  -4   6   4     3.21     3.19     0.50 o
  -2   6   4   395.43   416.35     9.66 o
   0   6   4    96.05   102.87     3.58 o
   2   6   4   111.67   103.47     8.17 o
   4   6   4    56.32    65.23     2.39 o
   6   6   4     5.69     4.78     0.90 o
  -7   7   4     0.14     0.20     0.60 <
  -5   7   4   249.27   252.04     4.78 o
  -3   7   4     2.74     2.89     0.50 o
  -1   7   4    12.82    10.36     0.70 o
   1   7   4   136.14   142.00     9.26 o
   3   7   4    37.75    34.85     1.49 o
   5   7   4    10.19    11.45     1.10 o
   7   7   4     4.10     5.08     1.29 o
  -6   8   4     6.82     6.77     1.00 o
  -4   8   4   282.62   281.02     6.77 o
  -2   8   4     7.40     8.56     0.70 o
   0   8   4   130.47   133.84     8.76 o
   2   8   4    79.67    87.73     6.87 o
   4   8   4    43.04    44.51     1.79 o
   6   8   4     0.91     0.60     0.80 <
  -5   9   4    10.46     9.36     1.39 o
  -3   9   4     0.03     0.00     0.40 <
  -1   9   4   144.16   140.91     6.07 o
   1   9   4     1.64     2.09     0.60 o
   3   9   4     0.21     0.40     0.50 <
   5   9   4    12.41    14.64     3.19 o
  -6  10   4    68.05    68.51     3.19 o
  -4  10   4     2.83     2.89     0.70 o
  -2  10   4     0.11     0.20     0.50 <
   0  10   4     1.57     1.49     0.60 <
   2  10   4     4.82     4.28     1.10 o
   4  10   4     0.29     0.00     0.80 <
  -5  11   4    10.21     6.77     1.39 o
  -3  11   4    13.68    13.24     1.29 o
  -1  11   4     3.05     3.68     0.80 o
   1  11   4     1.90     1.89     0.70 <
   3  11   4     1.20     1.59     0.90 <
   5  11   4     0.35     0.90     1.00 <
  -4  12   4     0.01     0.40     1.10 <
  -2  12   4     2.04     1.59     0.70 <
   0  12   4     0.17     0.30     0.60 <
   2  12   4     0.43     0.50     0.90 <
   4  12   4     0.40     0.00     0.90 <
  -3  13   4     0.11     0.60     0.80 <
  -1  13   4     0.11     0.50     0.60 <
   1  13   4     0.01     0.00     0.80 <
   0  14   4     7.02     9.86     1.19 o
  -7   1   5    21.41    23.80     1.79 o
  -5   1   5   138.39   146.78    14.94 o
  -3   1   5   518.16   495.52     5.08 o
  -1   1   5   789.61   833.50    13.34 o
   1   1   5  1969.41  2079.97    30.07 o
   3   1   5   338.51   332.31    11.75 o
   5   1   5    10.32    12.45     1.59 o
   7   1   5    11.09    10.56     1.19 o
  -8   2   5    12.66    16.03     1.79 o
  -6   2   5   158.56   158.43     5.58 o
  -4   2   5   403.33   415.16     5.18 o
  -2   2   5   206.70   218.18     4.48 o
   0   2   5    18.04    19.22     1.00 o
   2   2   5   233.21   237.60     5.58 o
   4   2   5    11.44    11.25     0.60 o
   6   2   5     0.80     1.00     0.70 <
  -7   3   5    45.42    48.10     3.58 o
  -5   3   5    40.39    37.84     1.79 o
  -3   3   5   808.33   829.52    21.51 o
  -1   3   5   586.50   551.29    15.24 o
   1   3   5   746.29   707.13   111.83 o
   3   3   5     1.25     1.49     0.30 o
   5   3   5    36.14    37.34     2.59 o
   7   3   5     0.15     0.50     0.70 <
  -8   4   5     1.99     0.60     0.60 <
  -6   4   5     1.12     1.29     0.60 <
  -4   4   5    78.73    74.69     1.69 o
  -2   4   5   204.23   203.94    15.93 o
   0   4   5   309.35   318.07    15.24 o
   2   4   5   208.72   190.70     9.46 o
   4   4   5     4.11     3.29     0.50 o
   6   4   5     0.02     0.10     0.90 <
  -7   5   5     0.62     0.00     0.60 <
  -5   5   5     0.43     0.40     0.30 <
  -3   5   5     1.66     1.29     0.40 o
  -1   5   5   153.56   164.21     4.48 o
   1   5   5   137.72   127.17     4.18 o
   3   5   5   174.91   179.85     7.47 o
   5   5   5    36.55    31.47     2.49 o
   7   5   5    17.35    21.91     1.69 o
  -8   6   5     0.09     0.80     1.00 <
  -6   6   5     9.92     8.07     1.19 o
  -4   6   5    13.44    12.45     0.80 o
  -2   6   5   102.39   105.56     3.49 o
   0   6   5   138.61   169.59    11.05 o
   2   6   5    72.94    80.76     5.08 o
   4   6   5    31.50    34.65     1.49 o
   6   6   5     0.11     0.00     0.60 <
  -7   7   5     0.47     0.60     0.70 <
  -5   7   5    78.83    78.17     2.29 o
  -3   7   5     5.41     5.97     0.70 o
  -1   7   5   126.29   131.25     3.98 o
   1   7   5   138.08   138.92     7.07 o
   3   7   5    11.19    15.63     0.90 o
   5   7   5     0.78     0.90     0.60 <
  -6   8   5     0.02     0.10     0.60 <
  -4   8   5    22.75    19.82     1.10 o
  -2   8   5    46.07    49.79     2.79 o
   0   8   5    11.73    11.55     1.00 o
   2   8   5     3.22     3.49     0.90 o
   4   8   5     1.15     3.39     0.80 o
   6   8   5     0.14     0.00     0.80 <
  -5   9   5     3.09     3.58     0.90 o
  -3   9   5     8.47     6.67     0.80 o
  -1   9   5     7.08     8.56     0.90 o
   1   9   5    26.93    27.48     1.39 o
   3   9   5     9.73    13.64     1.19 o
   5   9   5    21.18    21.81     3.98 o
  -6  10   5    40.61    38.64     4.68 o
  -4  10   5     8.75     9.66     1.10 o
  -2  10   5    51.07    33.86     8.17 o
   0  10   5   119.58   118.70     7.37 o
   2  10   5     9.28    10.16     1.39 o
   4  10   5     3.61     6.57     1.39 o
  -5  11   5     4.92     4.08     1.19 o
  -3  11   5    45.26    48.50     4.18 o
  -1  11   5     0.34     0.50     0.60 <
   1  11   5     9.39    10.85     1.49 o
   3  11   5     0.01     0.00     0.80 <
  -4  12   5     3.29     2.29     1.89 <
  -2  12   5     0.07     0.00     0.50 <
   0  12   5     4.32     4.78     1.19 o
   2  12   5     7.74     8.86     1.49 o
  -3  13   5     0.04     0.00     0.80 <
  -1  13   5     0.83     1.49     0.80 <
   1  13   5     1.75     1.99     1.00 <
  -8   0   6     0.05     1.10     1.10 <
  -6   0   6   166.27   172.48     5.78 o
  -4   0   6    55.49    55.47     2.79 o
  -2   0   6   316.49   299.34     5.28 o
   0   0   6   207.01   243.18     4.38 o
   2   0   6   946.79   949.22    29.78 o
   4   0   6    25.22    20.91     1.39 o
   6   0   6     2.23     2.19     0.90 <
  -7   1   6     0.12     0.90     0.80 <
  -5   1   6   203.79   210.72     4.18 o
  -3   1   6  1131.78  1159.44     9.66 o
  -1   1   6  3426.47  3673.99   139.12 o
   1   1   6   319.88   330.11     7.67 o
   3   1   6   176.77   179.95     7.57 o
   5   1   6   149.90   142.90     4.98 o
   7   1   6     0.23     0.80     0.80 <
  -8   2   6     0.50     0.10     0.80 <
  -6   2   6    90.44    93.61     3.09 o
  -4   2   6    17.41    15.04     1.19 o
  -2   2   6    27.56    33.56     1.39 o
   0   2   6   429.45   435.77     3.49 o
   2   2   6   443.56   415.36    10.95 o
   4   2   6    14.61    14.34     1.10 o
   6   2   6    90.43    97.09     3.98 o
  -7   3   6     1.65     1.79     0.90 <
  -5   3   6    76.46    76.38     2.59 o
  -3   3   6    29.38    39.43     3.49 o
  -1   3   6    67.48    68.01     1.39 o
   1   3   6   329.11   320.46    25.79 o
   3   3   6    81.19    93.81     3.98 o
   5   3   6    68.46    66.52     4.58 o
   7   3   6     6.90     8.46     1.39 o
  -8   4   6     4.55     5.48     1.29 o
  -6   4   6     9.26    10.06     1.00 o
  -4   4   6    81.78    85.24     4.58 o
  -2   4   6    70.31    87.83     4.18 o
   0   4   6   258.99   273.25     3.78 o
   2   4   6   112.49   121.59     9.66 o
   4   4   6     0.69     0.90     0.40 <
   6   4   6     5.48     7.57     1.10 o
  -7   5   6    12.14    12.05     2.09 o
  -5   5   6     0.82     1.49     0.50 <
  -3   5   6    44.08    46.41     6.97 o
  -1   5   6    66.87    65.82     1.49 o
   1   5   6    25.53    23.80     1.29 o
   3   5   6    32.27    31.17     1.69 o
   5   5   6     5.21     2.99     1.19 <
   7   5   6    15.00     6.57     8.36 <
  -6   6   6     0.14     0.30     0.40 <
  -4   6   6    18.54    13.84     1.29 o
  -2   6   6   119.16   109.44     8.07 o
   0   6   6    47.76    45.41     4.08 o
   2   6   6     2.00     1.29     0.50 <
   4   6   6     8.63     8.17     0.80 o
   6   6   6    33.49    38.24     3.29 o
  -7   7   6     6.91     6.77     1.39 o
  -5   7   6     7.56     5.08     0.70 o
  -3   7   6     1.55     0.70     0.40 <
  -1   7   6     3.63     3.68     0.70 o
   1   7   6     8.46    12.75     0.90 o
   3   7   6    61.11    67.02     3.19 o
   5   7   6     0.70     0.60     0.70 <
  -6   8   6     6.83     5.97     1.00 o
  -4   8   6     5.05     5.68     0.70 o
  -2   8   6   144.79   143.90     3.68 o
   0   8   6    20.18    21.71     1.59 o
   2   8   6    17.43    21.31     2.89 o
   4   8   6     6.08     4.08     0.80 o
   6   8   6     0.87     0.40     0.90 <
  -5   9   6     0.03     1.00     0.50 <
  -3   9   6    10.02     9.36     1.00 o
  -1   9   6    16.37    17.53     1.19 o
   1   9   6     4.85     5.08     1.10 o
   3   9   6     4.87     4.38     0.90 o
   5   9   6     4.75     5.78     1.10 o
  -6  10   6    24.58    24.80     2.09 o
  -4  10   6     1.05     0.20     0.60 <
  -2  10   6    17.27    15.53     2.89 o
   0  10   6    12.56    15.53     1.19 o
   2  10   6    61.52    64.83     5.78 o
   4  10   6     0.01     0.00     0.70 <
  -5  11   6     2.61     1.69     1.59 <
  -3  11   6    12.20    11.15     1.19 o
  -1  11   6     4.99     4.78     0.90 o
   1  11   6    12.40    14.34     1.69 o
   3  11   6     0.27     0.50     1.00 <
  -4  12   6     3.75     4.78     1.00 o
  -2  12   6    52.24    53.18     3.98 o
   0  12   6     0.65     0.20     0.60 <
   2  12   6     8.18     9.16     1.59 o
  -1  13   6     0.04     0.20     0.60 <
   1  13   6     0.01     0.20     0.90 <
  -7   1   7    18.56    15.73     1.59 o
  -5   1   7   152.06   163.32     5.88 o
  -3   1   7   225.18   239.10     7.87 o
  -1   1   7     6.32     7.77     0.70 o
   1   1   7   435.27   418.84    13.54 o
   3   1   7   154.00   157.04     6.57 o
   5   1   7     5.00     8.07     1.49 o
   7   1   7     2.76     2.99     1.29 <
  -8   2   7     9.60    10.75     1.49 o
  -6   2   7    12.70    12.45     1.39 o
  -4   2   7     0.16     4.88     4.08 <
  -2   2   7    68.63    84.74     2.39 o
   0   2   7  1742.36  1708.43    44.11 o
   2   2   7    79.66    78.07     2.79 o
   4   2   7     3.42     3.29     0.70 o
   6   2   7    84.27    73.49     4.18 o
  -7   3   7     0.38     1.49     1.00 <
  -5   3   7   111.11   114.02     3.19 o
  -3   3   7   290.33   283.61     6.77 o
  -1   3   7   354.02   344.36     3.29 o
   1   3   7    14.81    16.23     0.90 o
   3   3   7   193.56   188.31     8.36 o
   5   3   7    18.55    21.41     1.39 o
   7   3   7     0.24     1.29     0.80 <
  -8   4   7     5.21     5.08     1.29 o
  -6   4   7     6.21     6.77     0.90 o
  -4   4   7    26.84    24.30     1.19 o
  -2   4   7   163.26   151.66     5.78 o
   0   4   7    57.36    61.74     3.39 o
   2   4   7    74.52    70.11    16.33 o
   4   4   7     5.59     6.57     0.90 o
   6   4   7     3.58     4.68     1.00 o
  -7   5   7    16.64    17.63     2.39 o
  -5   5   7     4.40     4.98     0.80 o
  -3   5   7    25.90    25.79     1.29 o
  -1   5   7     0.08     0.00     0.30 <
   1   5   7     4.84     6.47     0.70 o
   3   5   7     0.02     0.00     0.40 <
   5   5   7     2.31     1.59     1.10 <
  -6   6   7     9.75     8.27     1.00 o
  -4   6   7    26.25    23.10     1.10 o
  -2   6   7    17.00    15.34     3.09 o
   0   6   7    26.88    25.49     2.49 o
   2   6   7     2.16     1.89     0.60 o
   4   6   7     1.38     0.80     0.50 <
   6   6   7     3.19     3.09     1.00 o
  -7   7   7     0.08     0.10     0.70 <
  -5   7   7    12.28     9.76     0.90 o
  -3   7   7    25.91    23.80     1.10 o
  -1   7   7    29.00    28.18     1.39 o
   1   7   7   103.78   104.06    11.45 o
   3   7   7     4.15     3.39     0.80 o
   5   7   7     0.17     1.69     0.70 <
  -6   8   7     0.11     0.00     0.60 <
  -4   8   7     1.46     1.10     0.70 <
  -2   8   7     0.37     1.10     0.50 <
   0   8   7    47.92    43.62     1.79 o
   2   8   7    17.59    20.12     1.69 o
   4   8   7    18.21    18.92     1.49 o
  -5   9   7     1.69     1.29     0.70 <
  -3   9   7     0.59     0.30     0.30 <
  -1   9   7    47.04    44.41     1.89 o
   1   9   7     0.00     0.00     0.70 <
   3   9   7     7.46     8.17     1.10 o
   5   9   7     1.41     2.99     1.19 <
  -4  10   7    58.22    58.06     3.78 o
  -2  10   7    13.37    15.34     1.29 o
   0  10   7    31.36    31.37     2.09 o
   2  10   7    56.90    71.40     7.67 o
   4  10   7     0.09     0.50     0.80 <
  -3  11   7     0.03     0.00     0.60 <
  -1  11   7    17.90    20.41     1.59 o
   1  11   7     7.19     5.78     1.39 o
   3  11   7    35.30    36.75     4.28 o
  -2  12   7     0.17     0.50     0.60 <
   0  12   7    16.61    17.92     1.89 o
   2  12   7     2.05     0.90     1.10 <
  -1  13   7     0.70     0.70     0.70 <
  -8   0   8     5.99     7.27     1.99 o
  -6   0   8     7.31     7.37     1.69 o
  -4   0   8    41.41    46.60     2.79 o
  -2   0   8  1414.25  1462.86    13.14 o
   0   0   8  1984.01  1890.97    14.24 o
   2   0   8    96.24    94.60     6.57 o
   4   0   8  1087.89  1053.88    77.77 o
   6   0   8    32.47    38.64     3.58 o
  -7   1   8    33.63    36.85     2.29 o
  -5   1   8   118.12   120.69     3.29 o
  -3   1   8   405.08   407.89     5.78 o
  -1   1   8    82.83    83.95     2.19 o
   1   1   8   410.10   426.71     6.47 o
   3   1   8     0.18     1.10     0.70 <
   5   1   8    41.47    39.53     3.49 o
  -8   2   8     1.74     1.69     1.00 <
  -6   2   8     0.36     0.20     0.60 <
  -4   2   8     0.17     0.90     0.50 <
  -2   2   8    56.73    63.23     1.99 o
   0   2   8    42.02    39.14     1.19 o
   2   2   8    67.24    63.33     1.59 o
   4   2   8     0.79     0.90     0.70 <
   6   2   8     3.03     3.29     0.90 o
  -7   3   8     4.47     5.18     1.79 <
  -5   3   8     4.18     4.68     0.90 o
  -3   3   8    83.83    87.03     2.09 o
  -1   3   8   176.28   172.38     2.89 o
   1   3   8     7.48     7.07     0.70 o
   3   3   8   225.59   226.75     9.26 o
   5   3   8    81.29    80.56     5.18 o
  -6   4   8    25.41    21.31     1.49 o
  -4   4   8    19.52    19.82     1.39 o
  -2   4   8    36.29    47.10     2.69 o
   0   4   8    46.86    46.11     4.08 o
   2   4   8     9.71     7.57     1.49 o
   4   4   8    48.18    41.92     2.99 o
   6   4   8     0.10     0.00     0.70 <
  -7   5   8    18.56    16.33     1.49 o
  -5   5   8    18.10    17.73     1.49 o
  -3   5   8    33.01    31.47     1.39 o
  -1   5   8    48.01    45.31     2.29 o
   1   5   8    21.81    21.11     1.10 o
   3   5   8    14.74    14.44     4.28 o
   5   5   8     1.55     1.99     0.80 <
  -6   6   8     2.94     3.39     0.80 o
  -4   6   8     2.05     1.39     0.70 <
  -2   6   8   127.97   114.72     4.08 o
   0   6   8    20.31    22.70     1.59 o
   2   6   8     0.21     0.00     0.60 <
   4   6   8     7.99     9.16     1.10 o
   6   6   8     0.15     0.00     0.50 <
  -7   7   8     2.38     1.69     1.00 <
  -5   7   8    10.81     9.26     1.10 o
  -3   7   8    24.48    23.00     1.39 o
  -1   7   8    16.79    15.83     1.10 o
   1   7   8   116.94   103.57     6.57 o
   3   7   8     4.02     3.58     0.80 o
   5   7   8     0.02     0.00     0.70 <
  -6   8   8    15.87    13.44     1.59 o
  -4   8   8     5.79     4.18     0.90 o
  -2   8   8     1.65     1.59     0.60 <
   0   8   8   205.71   203.55    13.74 o
   2   8   8     0.21     0.00     0.70 <
   4   8   8     9.76    14.94     1.39 o
  -5   9   8     0.42     0.40     0.60 <
  -3   9   8    31.08    32.36     1.99 o
  -1   9   8    10.04     9.46     1.00 o
   1   9   8    64.09    71.90     3.78 o
   3   9   8    15.82    18.52     1.49 o
  -4  10   8     0.14     0.10     0.50 <
  -2  10   8     7.08     7.97     1.00 o
   0  10   8     6.02     7.57     1.39 o
   2  10   8    75.63    80.46    12.45 o
   4  10   8     3.22     3.49     1.00 o
  -3  11   8     7.11     6.27     2.09 o
  -1  11   8     3.18     3.19     0.80 o
   1  11   8    27.05    29.58     2.29 o
   3  11   8     0.25     0.00     0.90 <
  -2  12   8     2.44     2.09     0.80 <
   0  12   8     1.13     0.70     0.90 <
  -7   1   9    11.03    13.24     3.49 o
  -5   1   9    22.94    29.28     1.89 o
  -3   1   9    64.80    75.08     2.39 o
  -1   1   9   279.24   288.59    16.23 o
   1   1   9     8.14     7.57     0.60 o
   3   1   9    92.14    87.83     6.67 o
   5   1   9     5.14    10.85     1.59 o
  -8   2   9     0.62     1.19     1.00 <
  -6   2   9     4.37     4.68     1.10 o
  -4   2   9    15.68    14.94     1.29 o
  -2   2   9    29.68    31.17     2.19 o
   0   2   9     8.45     6.97     1.00 o
   2   2   9   490.16   488.75    16.53 o
   4   2   9    42.65    43.02     2.79 o
   6   2   9     0.27     0.20     1.10 <
  -7   3   9     6.43     5.78     1.29 o
  -5   3   9     4.95     4.48     1.00 o
  -3   3   9     1.80     0.50     0.50 <
  -1   3   9    57.02    51.68     1.49 o
   1   3   9     9.03     8.86     0.80 o
   3   3   9    56.88    56.96     4.88 o
   5   3   9    11.32    13.74     1.79 o
  -6   4   9     5.05     6.87     1.00 o
  -4   4   9    35.83    33.76     1.49 o
  -2   4   9   324.14   336.69    21.31 o
   0   4   9    24.58    19.02     4.58 o
   2   4   9    41.01    39.04     2.29 o
   4   4   9    15.89    12.95     1.19 o
   6   4   9     0.97     1.89     0.80 <
  -7   5   9     1.33     2.89     0.90 o
  -5   5   9    12.02    11.35     1.10 o
  -3   5   9     6.45     7.27     0.90 o
  -1   5   9   389.21   369.75     5.88 o
   1   5   9   249.81   227.74    20.71 o
   3   5   9     4.32     2.89     0.70 o
   5   5   9     1.09     0.90     0.70 <
  -6   6   9     0.16     0.00     0.60 <
  -4   6   9    81.26    90.72     3.98 o
  -2   6   9    40.91    37.34     2.59 o
   0   6   9    54.68    61.64     5.28 o
   2   6   9    84.25    80.46     8.96 o
   4   6   9     4.69     3.68     2.49 <
  -5   7   9     8.54     8.07     1.39 o
  -3   7   9     1.04     1.69     0.90 <
  -1   7   9    21.15    24.00     1.89 o
   1   7   9    51.87    58.06     4.08 o
   3   7   9     3.50     5.88     1.00 o
   5   7   9     0.50     0.60     0.80 <
  -6   8   9     0.07     2.09     1.00 <
  -4   8   9     6.57     6.67     1.19 o
  -2   8   9     7.78     5.97     0.90 o
   0   8   9    66.96    76.28     4.18 o
   2   8   9    11.54     8.46     2.29 o
   4   8   9     5.08     6.47     1.39 o
  -5   9   9    18.45    19.82     1.99 o
  -3   9   9    26.24    26.79     4.08 o
  -1   9   9     8.77     5.68     0.90 o
   1   9   9    43.39    48.40     4.38 o
   3   9   9     6.28     9.76     1.29 o
  -4  10   9     0.90     0.80     0.60 <
  -2  10   9    17.28    17.43     1.49 o
   0  10   9     0.00     0.00     1.10 <
   2  10   9     1.18     0.00     0.90 <
  -3  11   9     3.13     2.29     1.49 <
  -1  11   9     5.55     6.17     1.00 o
   1  11   9    21.16    21.61     2.19 o
   0  12   9     0.70     0.00     0.90 <
  -6   0  10     7.33     8.56     1.99 o
  -4   0  10    24.68    28.78     2.49 o
  -2   0  10   178.88   181.44     5.08 o
   0   0  10   109.99   108.84     2.89 o
   2   0  10    14.24    15.14     2.09 o
   4   0  10     6.62     4.38     1.79 <
   6   0  10     6.48     9.36     2.49 o
  -7   1  10     0.45     0.70     0.80 <
  -5   1  10   131.26   133.44     4.08 o
  -3   1  10    23.33    24.40     1.49 o
  -1   1  10    20.36    20.41     1.69 o
   1   1  10    20.57    22.80     1.00 o
   3   1  10    21.49    23.50     1.39 o
   5   1  10    10.29    10.85     1.69 o
  -6   2  10     2.05     1.19     0.80 <
  -4   2  10    73.12    72.79     2.89 o
  -2   2  10   447.34   438.86    14.04 o
   0   2  10     4.95     3.88     0.80 o
   2   2  10   251.57   258.02     9.76 o
   4   2  10    18.50    15.83     1.29 o
  -7   3  10     0.01     0.90     0.80 <
  -5   3  10     0.57     0.20     0.70 <
  -3   3  10   344.20   346.35    12.45 o
  -1   3  10    45.11    42.32     1.99 o
   1   3  10     0.90     0.10     0.70 <
   3   3  10    87.53    89.82     4.08 o
   5   3  10     2.29     3.58     0.90 o
  -6   4  10    15.16    17.43     1.49 o
  -4   4  10     4.99     4.98     0.80 o
  -2   4  10    36.28    34.85     2.89 o
   0   4  10   337.29   336.39    13.14 o
   2   4  10     0.93     1.19     0.60 <
   4   4  10     0.10     0.00     0.60 <
  -7   5  10     5.75     5.08     1.10 o
  -5   5  10     3.68     3.09     0.80 o
  -3   5  10   120.84   119.90     5.97 o
  -1   5  10   248.52   232.23     5.18 o
   1   5  10   105.14    83.15    29.18 <
   3   5  10    36.47    37.74     1.79 o
   5   5  10     1.14     0.90     0.70 <
  -6   6  10     1.73     2.19     0.80 <
  -4   6  10    16.54    16.73     1.79 o
  -2   6  10   122.43   118.70     6.77 o
   0   6  10    37.00    34.95     3.49 o
   2   6  10    73.39    68.31    13.14 o
   4   6  10     3.63     3.98     1.19 o
  -5   7  10    29.23    18.52     8.76 <
  -3   7  10    26.77    26.09     1.99 o
  -1   7  10   181.22   188.91    14.74 o
   1   7  10    80.48    81.76     5.78 o
   3   7  10     4.90     4.08     1.00 o
  -4   8  10     0.19     0.40     0.80 <
  -2   8  10     1.16     2.19     1.19 <
   0   8  10   165.24   162.02    11.15 o
   2   8  10     0.66     1.59     1.49 <
   4   8  10     1.55     1.00     0.90 <
  -5   9  10     8.25     7.57     1.49 o
  -3   9  10     0.75     0.10     0.90 <
  -1   9  10    20.63    24.70     3.19 o
   1   9  10     4.37     3.19     1.49 <
   3   9  10     1.12     1.99     0.90 <
  -4  10  10     0.10     0.20     0.90 <
  -2  10  10    10.64    11.45     1.29 o
   0  10  10    10.65     9.06     1.69 o
   2  10  10     3.22     3.58     1.29 <
  -1  11  10     6.35     4.78     1.59 o
   1  11  10     3.42     2.29     1.10 <
  -7   1  11     1.77     2.09     1.99 <
  -5   1  11    14.61    12.25     1.69 o
  -3   1  11   113.90   121.99     3.29 o
  -1   1  11    12.84    15.53     1.29 o
   1   1  11    62.02    60.25     1.59 o
   3   1  11     1.97     4.28     1.19 o
   5   1  11     1.82     4.78     1.49 o
  -6   2  11     7.26     7.67     1.39 o
  -4   2  11   182.57   192.09     4.28 o
  -2   2  11   292.65   298.75     9.46 o
   0   2  11     5.33     5.58     1.00 o
   2   2  11     5.48     2.79     0.80 o
   4   2  11     2.43     1.79     1.79 <
  -7   3  11     8.86    11.15     1.69 o
  -5   3  11     9.05    12.45     1.29 o
  -3   3  11   128.71   127.07     3.98 o
  -1   3  11    20.24    18.82     1.59 o
   1   3  11    14.06    13.24     1.10 o
   3   3  11     0.25     0.80     0.70 <
   5   3  11     0.00     0.80     1.19 <
  -6   4  11     7.41     6.67     2.79 <
  -4   4  11    52.09    48.60     1.99 o
  -2   4  11    27.21    31.77     2.89 o
   0   4  11    56.59    57.96     2.49 o
   2   4  11    58.07    57.26     2.89 o
   4   4  11     0.20     0.00     0.60 <
  -5   5  11     5.65     6.47     1.59 o
  -3   5  11     9.04     7.27     1.29 o
  -1   5  11    77.54    71.90     2.89 o
   1   5  11   108.34   112.93    10.95 o
   3   5  11    11.85    11.85     1.59 o
  -6   6  11     0.02     0.00     0.80 <
  -4   6  11     2.84     3.78     1.19 o
  -2   6  11   122.65   120.29     3.88 o
   0   6  11     2.00     1.99     1.00 <
   2   6  11     0.02     0.00     0.60 <
   4   6  11    10.84    11.95     1.69 o
  -5   7  11     2.08     2.79     1.00 <
  -3   7  11     1.27     0.60     0.80 <
  -1   7  11    39.67    40.43     2.39 o
   1   7  11     8.14     7.67     1.39 o
   3   7  11     2.04     2.39     1.10 <
  -4   8  11     0.57     0.40     1.00 <
  -2   8  11     1.71     0.00     0.80 <
   0   8  11    22.72    24.50     2.09 o
   2   8  11     2.34     2.49     1.10 <
  -3   9  11    14.76    18.32     5.88 o
  -1   9  11    12.97     9.46     1.59 o
   1   9  11     0.27     0.20     0.90 <
  -2  10  11     0.54     0.00     0.90 <
   0  10  11     0.00     0.00     0.80 <
  -6   0  12    91.36   103.17     5.38 o
  -4   0  12   692.08   787.10    12.55 o
  -2   0  12     1.60     1.10     0.90 <
   0   0  12   263.17   240.29     6.57 o
   2   0  12    56.88    54.37     3.78 o
   4   0  12     0.37     0.00     1.49 <
  -5   1  12    91.16   102.77     4.98 o
  -3   1  12     8.55     9.66     1.19 o
  -1   1  12    31.51    32.86     3.29 o
   1   1  12     5.97     4.08     1.00 o
   3   1  12    15.97    18.72     2.39 o
  -6   2  12     3.86     8.46     1.49 o
  -4   2  12     0.06     0.30     1.10 <
  -2   2  12    24.54    28.08     1.89 o
   0   2  12     6.01     4.68     1.00 o
   2   2  12     3.08     2.19     0.80 <
   4   2  12     0.88     0.90     1.10 <
  -5   3  12    57.10    60.94     4.98 o
  -3   3  12    68.47    69.81     4.18 o
  -1   3  12     0.00     0.20     0.60 <
   1   3  12    35.61    30.37     1.49 o
   3   3  12     2.61     0.80     0.80 <
  -6   4  12     5.62     6.87     1.19 o
  -4   4  12    41.48    35.45     2.29 o
  -2   4  12     8.41    10.06     1.49 o
   0   4  12     0.05     0.40     0.70 <
   2   4  12     1.83     0.70     0.80 <
   4   4  12     2.52     3.29     1.00 o
  -5   5  12     0.06     0.40     0.80 <
  -3   5  12     7.42     8.76     1.39 o
  -1   5  12     8.89     2.69     4.78 <
   1   5  12     3.34     5.68     1.19 o
   3   5  12     2.32     2.39     1.00 <
  -4   6  12     1.22     1.00     0.90 <
  -2   6  12     0.24     0.00     1.10 <
   0   6  12     5.22     3.88     1.10 o
   2   6  12     4.84     3.49     1.10 o
  -5   7  12     0.03     0.00     0.80 <
  -3   7  12     0.07     0.80     0.80 <
  -1   7  12    23.29    19.62     1.99 o
   1   7  12     0.10     0.60     0.80 <
   3   7  12     1.05     2.29     1.69 <
  -4   8  12     8.80    11.15     1.79 o
  -2   8  12     0.22     0.90     0.90 <
   0   8  12    21.31    22.21     2.19 o
   2   8  12     0.14     0.10     0.90 <
  -3   9  12    17.07    19.22     2.69 o
  -1   9  12    17.79    23.10     2.29 o
   1   9  12     0.07     0.20     0.90 <
  -5   1  13     1.51     1.49     0.90 <
  -3   1  13    14.92    17.83     1.59 o
  -1   1  13    40.35    35.65     2.09 o
   1   1  13     0.92     0.90     1.29 <
   3   1  13     1.96     1.69     1.10 <
  -6   2  13    71.98    76.48     3.49 o
  -4   2  13     1.31     1.39     1.00 <
  -2   2  13    35.90    32.07     2.09 o
   0   2  13    56.03    49.79     1.89 o
   2   2  13     2.01     0.40     0.90 <
  -5   3  13     5.70     8.07     1.19 o
  -3   3  13    48.73    48.40     2.59 o
  -1   3  13     2.47     1.99     0.90 <
   1   3  13    17.74    15.63     1.29 o
   3   3  13     6.93     6.77     1.49 o
  -4   4  13     0.01     0.00     0.70 <
  -2   4  13     5.92     8.46     1.39 o
   0   4  13     2.79     3.58     1.00 o
   2   4  13     0.78     0.00     0.70 <
  -5   5  13     5.38    10.06     1.59 o
  -3   5  13     2.60     2.19     1.00 <
  -1   5  13     3.91     3.49     1.10 o
   1   5  13     1.62     1.19     0.80 <
   3   5  13     0.50     0.50     0.90 <
  -4   6  13     0.74     0.90     0.90 <
  -2   6  13     0.33     0.70     1.29 <
   0   6  13     2.18     0.60     0.80 <
   2   6  13     2.78     3.39     1.10 o
  -3   7  13     3.26     3.29     1.19 <
  -1   7  13    11.08    14.04     1.79 o
   1   7  13     1.44     1.19     0.90 <
  -2   8  13     0.25     0.60     0.90 <
   0   8  13     1.95     1.69     1.00 <
  -4   0  14     2.32     2.59     1.39 <
   0   0  14     5.10     3.19     1.29 <
   2   0  14     0.34     0.00     1.29 <
  -5   1  14    25.92    25.79     2.09 o
  -3   1  14     1.84     2.39     1.19 <
  -1   1  14    10.15     9.86     1.39 o
   1   1  14    21.59    23.80     2.09 o
   3   1  14     5.64     7.97     1.59 o
  -4   2  14     0.00     0.00     0.70 <
  -2   2  14    12.52    11.75     1.49 o
   0   2  14     2.51     1.59     1.00 <
   2   2  14     0.58     1.29     1.00 <
  -5   3  14     7.36    11.25     1.69 o
  -3   3  14     4.10     4.78     1.19 o
  -1   3  14     4.37     6.67     1.89 o
  -4   4  14     5.34     7.27     1.49 o
  -2   4  14     3.62     1.69     0.90 <
   0   4  14     4.38     5.18     1.19 o
   2   4  14     0.84     1.00     1.59 <
  -3   5  14     1.44     0.40     0.80 <
  -1   5  14     0.03     0.00     0.80 <
   1   5  14     3.81     5.18     1.29 o
  -2   6  14     0.04     0.00     0.80 <
   0   6  14     0.15     0.10     0.80 <
  -1   7  14     0.84     0.70     1.10 <
  -3   1  15     9.86    10.75     1.59 o
  -1   1  15    13.81    12.65     2.89 o
   1   1  15     2.62     2.19     1.19 <
  -4   2  15     0.99     0.00     0.80 <
  -2   2  15     4.34     3.29     1.10 <
   0   2  15     0.98     0.00     1.10 <
  -3   3  15     0.11     0.00     0.80 <
  -1   3  15    11.67    10.36     1.49 o
  -2   4  15     5.06     5.38     1.39 o
   0   4  15     0.06     0.00     0.80 <
  -1   5  15     0.21     1.79     1.10 <
  -2   0  16     0.13     0.70     1.49 <
  -1   1  16     7.71     5.97     1.39 o
  -2   2  16     0.00     0.70     1.29 <
