# Supplementary material for: A long symmetric N⋯H⋯N hydrogen bond in bis­(4-amino­pyridinium)(1+) azide(1−): redetermination from the original data
Source: Acta Crystallogr E Crystallogr Commun. 2017 Aug 15;73(Pt 9):1344–7. doi: 10.1107/S2056989017011537 (PMC5588577; doi:10.1107/S2056989017011537)
Supplement: Supplementary file 3 [file e-73-01344-Isup3.smi]

C.C.C.C.C.C.C.C.C.C.N.N.N.N.N.N.N.[H].[H].[H].[H].[H].[H].[H].[H].[H].[H].[H].[H].[H]
